# Supplementary material for: Specificity, propagation, and memory of pericentric heterochromatin
Source: Mol Syst Biol. 2014 Aug 18;10(8):746. doi: 10.15252/msb.20145377 (PMC4299515; doi:10.15252/msb.20145377)
Supplement: Supplementary file 2 — Supplementary Model Code [file msb0010-0746-SD2.txt]

(*CacheID: 234*)
(* Internal cache information:
NotebookFileLineBreakTest
NotebookFileLineBreakTest
NotebookDataPosition[         0,          0]
NotebookDataLength[    138976,       3557]
NotebookOptionsPosition[    135292,       3426]
NotebookOutlinePosition[    135669,       3443]
CellTagsIndexPosition[    135626,       3440]
WindowFrame->Normal*)

(* Beginning of Notebook Content *)
Notebook[{
Cell["\<\
Contributed by: Anna Matveeva
(German Cancer Research Center, Division Theoretical Systems Biology)
\
\>", "Text",
 Editable->False,
 CellOpen->False,
 CellChangeTimes->{{3.6113143690707073`*^9, 3.6113144024384813`*^9}, {
   3.611314470016757*^9, 3.611314473972674*^9}, {3.611314516296939*^9, 
   3.611314530410665*^9}, 3.611314575832011*^9, {3.611314933569227*^9, 
   3.611314996940889*^9}, {3.611315071063591*^9, 3.611315080714596*^9}}],

Cell[CellGroupData[{

Cell["\<\
Model: Specificity, propagation and epigenetic memory of pericentric \
heterochromatin in mouse fibroblasts\
\>", "Title",
 CellChangeTimes->{
  3.611404094395154*^9, {3.611404451997984*^9, 3.611404457058159*^9}}],

Cell["Fig 7A ", "Title",
 CellChangeTimes->{{3.6113007038966007`*^9, 3.611300712925271*^9}},
 Background->RGBColor[1, 0.9, 0.8]],

Cell[CellGroupData[{

Cell[BoxData[{
 RowBox[{
  RowBox[{
   RowBox[{"jm", "[", 
    RowBox[{
     RowBox[{"b_", "?", "NumberQ"}], ",", 
     RowBox[{"n_", "?", "NumberQ"}]}], "]"}], ":=", 
   RowBox[{
    RowBox[{"(", 
     RowBox[{"5.7", "*", 
      SuperscriptBox["10", 
       RowBox[{"-", "5"}]]}], ")"}], "*", 
    SuperscriptBox[
     RowBox[{"(", 
      FractionBox["b", "n"], ")"}], 
     FractionBox[
      RowBox[{"-", "3"}], "2"]], "*", 
    RowBox[{"Exp", "[", 
     FractionBox[
      RowBox[{"-", "1.84"}], 
      RowBox[{
       SuperscriptBox[
        RowBox[{"(", 
         FractionBox["b", "n"], ")"}], "2"], "+", "0.16"}]], "]"}]}]}], 
  ";"}], "\[IndentingNewLine]", 
 RowBox[{
  RowBox[{
   RowBox[{
    RowBox[{"Nucl", "[", 
     RowBox[{"k_", "?", "NumberQ"}], "]"}], ":=", 
    RowBox[{"If", "[", 
     RowBox[{
      RowBox[{"k", "\[Equal]", "0"}], ",", "0", ",", 
      RowBox[{
       RowBox[{"jm", "[", 
        RowBox[{
         RowBox[{"k", "*", "200"}], ",", "160"}], "]"}], "*", 
       SuperscriptBox["10", "6"]}]}], "]"}]}], ";"}], " ", 
  RowBox[{"(*", 
   RowBox[{"in", " ", "\[Mu]M"}], "*)"}], 
  "\[IndentingNewLine]"}], "\[IndentingNewLine]", 
 RowBox[{"ListPlot", "[", 
  RowBox[{
   RowBox[{"Table", "[", 
    RowBox[{
     RowBox[{"Nucl", "[", 
      RowBox[{"k", "+", "1"}], "]"}], ",", 
     RowBox[{"{", 
      RowBox[{"k", ",", "0", ",", "50"}], "}"}]}], "]"}], ",", 
   RowBox[{"PlotRange", "\[Rule]", " ", 
    RowBox[{"{", 
     RowBox[{"0", ",", "16"}], "}"}]}], ",", 
   RowBox[{"Frame", "\[Rule]", "True"}], ",", 
   RowBox[{"PlotStyle", "\[Rule]", " ", "Black"}], ",", 
   RowBox[{"AspectRatio", "\[Rule]", " ", 
    RowBox[{"1.5", "/", "1"}]}], ",", 
   RowBox[{"FillingStyle", "\[Rule]", " ", "Black"}], ",", 
   RowBox[{"LabelStyle", "\[Rule]", 
    RowBox[{"Directive", "[", "16", "]"}]}], ",", 
   RowBox[{"Filling", "\[Rule]", "Axis"}], ",", 
   RowBox[{"GridLines", "\[Rule]", "Automatic"}], ",", 
   RowBox[{"FrameLabel", "\[Rule]", " ", 
    RowBox[{"{", 
     RowBox[{
     "\"\<i, nucleosome position\>\"", ",", 
      "\"\<jm - local concentration of nuc i in proximity of the nuc 0 \
(\[Mu]M)\>\""}], "}"}]}]}], "]"}], "\[IndentingNewLine]"}], "Input",
 CellChangeTimes->{
  3.599320272405154*^9, 3.611300686013261*^9, 3.61130074881807*^9, {
   3.611300829482915*^9, 3.6113008353125963`*^9}}],

Cell[BoxData[
 GraphicsBox[{{}, GraphicsComplexBox[CompressedData["
1:eJzt1d1Lk2EYx/FliUKUSwx8GTmnm2Iqm9NN5+YuderMkTLCTElKUEqT3rQ6
sJhaHWhKJZqCGbYxs0giaZFl891MU9PIysQsCWGVCpaoUT3hRfBcR/0B3vBw
83m+xz9ur8yj+iw7DodTy3x/77Uzr77RIhQ0OAQA/gDR1buF3SYh2hFOa1Te
ymoPNBduyb9q8xad0S6QYlfzxfJmM9oVMrlVodvO2qN5MFf9jb9LugHNh3OD
czZj8k/1mgUgNnOqAkeX0D6g2DPYuT1rES0C+411lwcsC2g/GMm/kyvzmUP7
Q/BS+fdhsw0dAJ9aGpJ8u2fRQZB+0/23et9ntBgO7+AWm3QzaAmorqh6cso+
ooOhKcSsiXGYRkvhITdTlJYzhQ6BTkWVUeg2iQ6Fnc7HdKlbJtAyqBR6Trsp
36LlcKKjNKOxbhwdBofgscuE72t0OGxdTdOPjb9CK+B9keVXc+MYOgJENnff
tMpRtBL6Xph12ddeolXA2yspsN0bQUfCfdP+5qnWYbQalLof7k2hQ2iAxJPj
+ktDg2s2ABQVyEsPFA9gjwJea9Jk9u7n2KNAWpH8Llzcjz0aHhyxrlqFz7BH
w8WZ/EJ+YB/2GFhe6XVq1fRij4H4mjYvj9we7BpYSCpPWa3vxq4Bi0OJk2yq
C3ss1Ju8+nr80YZYuG4Bz3ZDJ/Y4qEh1K9F/6MAeBzrjsMaqRXPioTm5SJD+
qB17PPR3nRKUSdAcLajGZo9fOGjFrgXv5ZXUTXlPsSdAg/ZMxu3zbdgTIFdW
m2hsfIJ9Hu9/B9h0JOYSuxC7EvOI+cQCYh9iEbEfsT9xAHEQsZhYQhxMLCUO
IQ4llhHLicOIw4kVxBHESmIVcSSxmhjYNhAze2F3YmYv7E7M7IXdiZm9sDsx
sxd2J2b2wu7EzF7YnZjZC7sTM3thd+L192X9fVl/X/7rffkDOSbgYQ==
    
    "], {{{}, {}, {}, {}, 
      {GrayLevel[0], LineBox[{52, 1}], LineBox[{53, 2}], LineBox[{54, 3}], 
       LineBox[{55, 4}], LineBox[{56, 5}], LineBox[{57, 6}], LineBox[{58, 7}],
        LineBox[{59, 8}], LineBox[{60, 9}], LineBox[{61, 10}], 
       LineBox[{62, 11}], LineBox[{63, 12}], LineBox[{64, 13}], 
       LineBox[{65, 14}], LineBox[{66, 15}], LineBox[{67, 16}], 
       LineBox[{68, 17}], LineBox[{69, 18}], LineBox[{70, 19}], 
       LineBox[{71, 20}], LineBox[{72, 21}], LineBox[{73, 22}], 
       LineBox[{74, 23}], LineBox[{75, 24}], LineBox[{76, 25}], 
       LineBox[{77, 26}], LineBox[{78, 27}], LineBox[{79, 28}], 
       LineBox[{80, 29}], LineBox[{81, 30}], LineBox[{82, 31}], 
       LineBox[{83, 32}], LineBox[{84, 33}], LineBox[{85, 34}], 
       LineBox[{86, 35}], LineBox[{87, 36}], LineBox[{88, 37}], 
       LineBox[{89, 38}], LineBox[{90, 39}], LineBox[{91, 40}], 
       LineBox[{92, 41}], LineBox[{93, 42}], LineBox[{94, 43}], 
       LineBox[{95, 44}], LineBox[{96, 45}], LineBox[{97, 46}], 
       LineBox[{98, 47}], LineBox[{99, 48}], LineBox[{100, 49}], 
       LineBox[{101, 50}], LineBox[{102, 51}]}}, {{}, 
      {GrayLevel[0], 
       PointBox[{103, 104, 105, 106, 107, 108, 109, 110, 111, 112, 113, 114, 
        115, 116, 117, 118, 119, 120, 121, 122, 123, 124, 125, 126, 127, 128, 
        129, 130, 131, 132, 133, 134, 135, 136, 137, 138, 139, 140, 141, 142, 
        143, 144, 145, 146, 147, 148, 149, 150, 151, 152, 153}]}, {}}}], {}},
  AspectRatio->1.5,
  Axes->True,
  AxesOrigin->{0, 0},
  Frame->True,
  FrameLabel->{
    FormBox["\"i, nucleosome position\"", TraditionalForm], 
    FormBox[
    "\"jm - local concentration of nuc i in proximity of the nuc 0 \
(\[Mu]M)\"", TraditionalForm]},
  GridLines->Automatic,
  LabelStyle->Directive[16],
  Method->{},
  PlotRange->{{0, 51.}, {0, 16}},
  PlotRangeClipping->True,
  PlotRangePadding->{{1.02, 1.02}, {0., 0.}}]], "Output",
 CellChangeTimes->{
  3.611300729340056*^9, {3.611300808608511*^9, 3.611300836573593*^9}, 
   3.61130125406487*^9, 3.6114033707434063`*^9, 3.612525307789112*^9}]
}, Open  ]],

Cell[" ", "Text",
 Editable->False,
 Selectable->False,
 CellFrame->{{0, 0}, {0, 3}},
 ShowCellBracket->False,
 CellMargins->{{0, 0}, {1, 1}},
 CellElementSpacings->{"CellMinHeight"->1},
 CellFrameMargins->0,
 CellFrameColor->RGBColor[0, 0, 1],
 CellSize->{Inherited, 5}],

Cell[" ", "Text",
 Editable->False,
 Selectable->False,
 CellFrame->{{0, 0}, {0, 3}},
 ShowCellBracket->False,
 CellMargins->{{0, 0}, {1, 1}},
 CellElementSpacings->{"CellMinHeight"->1},
 CellFrameMargins->0,
 CellFrameColor->RGBColor[0, 0, 1],
 CellSize->{Inherited, 5}],

Cell[BoxData[
 RowBox[{"\[IndentingNewLine]", 
  RowBox[{"(*", 
   RowBox[{
    RowBox[{"origin", " ", "and", " ", "non"}], "-", 
    RowBox[{"origin", " ", "indication"}]}], "*)"}], "\[IndentingNewLine]", 
  RowBox[{
   RowBox[{
    RowBox[{
     RowBox[{"ori", "[", "0", "]"}], "=", 
     RowBox[{"{", "150", "}"}]}], ";"}], "\[IndentingNewLine]", 
   RowBox[{
    RowBox[{
     RowBox[{"ms", "[", "0", "]"}], "=", 
     RowBox[{"Join", "[", 
      RowBox[{
       RowBox[{"Table", "[", 
        RowBox[{"i", ",", 
         RowBox[{"{", 
          RowBox[{"i", ",", "1", ",", "149"}], "}"}]}], "]"}], ",", 
       RowBox[{"Table", "[", 
        RowBox[{"i", ",", 
         RowBox[{"{", 
          RowBox[{"i", ",", "151", ",", "300"}], "}"}]}], "]"}]}], "]"}]}], 
    ";"}], "\[IndentingNewLine]", "\[IndentingNewLine]", 
   RowBox[{
    RowBox[{
     RowBox[{"ori", "[", "1", "]"}], "=", 
     RowBox[{"{", 
      RowBox[{"1", ",", "300"}], "}"}]}], ";"}], "\[IndentingNewLine]", 
   RowBox[{
    RowBox[{
     RowBox[{"ms", "[", "1", "]"}], "=", 
     RowBox[{"Join", "[", 
      RowBox[{"Table", "[", 
       RowBox[{"i", ",", 
        RowBox[{"{", 
         RowBox[{"i", ",", "2", ",", "299"}], "}"}]}], "]"}], "]"}]}], ";"}], 
   "\[IndentingNewLine]", "\[IndentingNewLine]", 
   RowBox[{
    RowBox[{
     RowBox[{"ori", "[", "2", "]"}], "=", 
     RowBox[{"{", 
      RowBox[{"1", ",", "150", ",", "300"}], "}"}]}], ";"}], 
   "\[IndentingNewLine]", 
   RowBox[{
    RowBox[{
     RowBox[{"ms", "[", "2", "]"}], "=", 
     RowBox[{"Join", "[", 
      RowBox[{
       RowBox[{"Table", "[", 
        RowBox[{"i", ",", 
         RowBox[{"{", 
          RowBox[{"i", ",", "2", ",", "149"}], "}"}]}], "]"}], ",", 
       RowBox[{"Table", "[", 
        RowBox[{"i", ",", 
         RowBox[{"{", 
          RowBox[{"i", ",", "151", ",", "299"}], "}"}]}], "]"}]}], "]"}]}], 
    ";"}], "\[IndentingNewLine]", "\[IndentingNewLine]", 
   RowBox[{
    RowBox[{
     RowBox[{"ori", "[", "3", "]"}], "=", 
     RowBox[{"{", 
      RowBox[{"1", ",", "75", ",", "150", ",", "225", ",", "300"}], "}"}]}], 
    ";"}], "\[IndentingNewLine]", 
   RowBox[{
    RowBox[{
     RowBox[{"ms", "[", "3", "]"}], "=", 
     RowBox[{"Join", "[", 
      RowBox[{
       RowBox[{"Table", "[", 
        RowBox[{"i", ",", 
         RowBox[{"{", 
          RowBox[{"i", ",", "2", ",", "74"}], "}"}]}], "]"}], ",", 
       RowBox[{"Table", "[", 
        RowBox[{"i", ",", 
         RowBox[{"{", 
          RowBox[{"i", ",", "76", ",", "149"}], "}"}]}], "]"}], ",", 
       RowBox[{"Table", "[", 
        RowBox[{"i", ",", 
         RowBox[{"{", 
          RowBox[{"i", ",", "151", ",", "224"}], "}"}]}], "]"}], ",", 
       RowBox[{"Table", "[", 
        RowBox[{"i", ",", 
         RowBox[{"{", 
          RowBox[{"i", ",", "226", ",", "299"}], "}"}]}], "]"}]}], "]"}]}], 
    ";"}], "\[IndentingNewLine]", "\[IndentingNewLine]", 
   RowBox[{
    RowBox[{
     RowBox[{"ori", "[", "4", "]"}], "=", 
     RowBox[{"{", 
      RowBox[{
      "1", ",", "50", ",", "100", ",", "150", ",", "200", ",", "250", ",", 
       "300"}], "}"}]}], ";"}], "\[IndentingNewLine]", 
   RowBox[{
    RowBox[{
     RowBox[{"ms", "[", "4", "]"}], "=", 
     RowBox[{"Join", "[", 
      RowBox[{
       RowBox[{"Table", "[", 
        RowBox[{"i", ",", 
         RowBox[{"{", 
          RowBox[{"i", ",", "2", ",", "49"}], "}"}]}], "]"}], ",", 
       RowBox[{"Table", "[", 
        RowBox[{"i", ",", 
         RowBox[{"{", 
          RowBox[{"i", ",", "51", ",", "99"}], "}"}]}], "]"}], ",", 
       RowBox[{"Table", "[", 
        RowBox[{"i", ",", 
         RowBox[{"{", 
          RowBox[{"i", ",", "101", ",", "149"}], "}"}]}], "]"}], ",", 
       RowBox[{"Table", "[", 
        RowBox[{"i", ",", 
         RowBox[{"{", 
          RowBox[{"i", ",", "151", ",", "199"}], "}"}]}], "]"}], ",", 
       RowBox[{"Table", "[", 
        RowBox[{"i", ",", 
         RowBox[{"{", 
          RowBox[{"i", ",", "201", ",", "249"}], "}"}]}], "]"}], ",", 
       RowBox[{"Table", "[", 
        RowBox[{"i", ",", 
         RowBox[{"{", 
          RowBox[{"i", ",", "251", ",", "299"}], "}"}]}], "]"}]}], "]"}]}], 
    ";"}], "\[IndentingNewLine]", "\[IndentingNewLine]", 
   RowBox[{
    RowBox[{
     RowBox[{"ori", "[", "5", "]"}], "=", 
     RowBox[{"{", 
      RowBox[{
      "1", ",", "38", ",", "75", ",", "112", ",", "150", ",", "187", ",", 
       "225", ",", "262", ",", "300"}], "}"}]}], ";"}], "\[IndentingNewLine]", 
   RowBox[{
    RowBox[{
     RowBox[{"ms", "[", "5", "]"}], "=", 
     RowBox[{"Join", "[", 
      RowBox[{
       RowBox[{"Table", "[", 
        RowBox[{"i", ",", 
         RowBox[{"{", 
          RowBox[{"i", ",", "2", ",", "37"}], "}"}]}], "]"}], ",", 
       RowBox[{"Table", "[", 
        RowBox[{"i", ",", 
         RowBox[{"{", 
          RowBox[{"i", ",", "39", ",", "74"}], "}"}]}], "]"}], ",", 
       RowBox[{"Table", "[", 
        RowBox[{"i", ",", 
         RowBox[{"{", 
          RowBox[{"i", ",", "76", ",", "111"}], "}"}]}], "]"}], ",", 
       RowBox[{"Table", "[", 
        RowBox[{"i", ",", 
         RowBox[{"{", 
          RowBox[{"i", ",", "113", ",", "149"}], "}"}]}], "]"}], ",", 
       RowBox[{"Table", "[", 
        RowBox[{"i", ",", 
         RowBox[{"{", 
          RowBox[{"i", ",", "151", ",", "186"}], "}"}]}], "]"}], ",", 
       RowBox[{"Table", "[", 
        RowBox[{"i", ",", 
         RowBox[{"{", 
          RowBox[{"i", ",", "188", ",", "224"}], "}"}]}], "]"}], ",", 
       RowBox[{"Table", "[", 
        RowBox[{"i", ",", 
         RowBox[{"{", 
          RowBox[{"i", ",", "226", ",", "261"}], "}"}]}], "]"}], ",", 
       RowBox[{"Table", "[", 
        RowBox[{"i", ",", 
         RowBox[{"{", 
          RowBox[{"i", ",", "263", ",", "299"}], "}"}]}], "]"}]}], "]"}]}], 
    ";"}], "\[IndentingNewLine]", "\[IndentingNewLine]", 
   RowBox[{
    RowBox[{
     RowBox[{"ori", "[", "6", "]"}], "=", 
     RowBox[{"{", 
      RowBox[{
      "1", ",", "30", ",", "60", ",", "90", ",", "120", ",", "150", ",", 
       "180", ",", "210", ",", "240", ",", "270", ",", "300"}], "}"}]}], 
    ";"}], "\[IndentingNewLine]", 
   RowBox[{
    RowBox[{
     RowBox[{"ms", "[", "6", "]"}], "=", 
     RowBox[{"Join", "[", 
      RowBox[{
       RowBox[{"Table", "[", 
        RowBox[{"i", ",", 
         RowBox[{"{", 
          RowBox[{"i", ",", "2", ",", "29"}], "}"}]}], "]"}], ",", 
       RowBox[{"Table", "[", 
        RowBox[{"i", ",", 
         RowBox[{"{", 
          RowBox[{"i", ",", "31", ",", "59"}], "}"}]}], "]"}], ",", 
       RowBox[{"Table", "[", 
        RowBox[{"i", ",", 
         RowBox[{"{", 
          RowBox[{"i", ",", "61", ",", "89"}], "}"}]}], "]"}], ",", 
       RowBox[{"Table", "[", 
        RowBox[{"i", ",", 
         RowBox[{"{", 
          RowBox[{"i", ",", "91", ",", "119"}], "}"}]}], "]"}], ",", 
       RowBox[{"Table", "[", 
        RowBox[{"i", ",", 
         RowBox[{"{", 
          RowBox[{"i", ",", "121", ",", "149"}], "}"}]}], "]"}], ",", 
       RowBox[{"Table", "[", 
        RowBox[{"i", ",", 
         RowBox[{"{", 
          RowBox[{"i", ",", "151", ",", "179"}], "}"}]}], "]"}], ",", 
       RowBox[{"Table", "[", 
        RowBox[{"i", ",", 
         RowBox[{"{", 
          RowBox[{"i", ",", "181", ",", "209"}], "}"}]}], "]"}], ",", 
       RowBox[{"Table", "[", 
        RowBox[{"i", ",", 
         RowBox[{"{", 
          RowBox[{"i", ",", "211", ",", "239"}], "}"}]}], "]"}], ",", 
       RowBox[{"Table", "[", 
        RowBox[{"i", ",", 
         RowBox[{"{", 
          RowBox[{"i", ",", "241", ",", "269"}], "}"}]}], "]"}], ",", 
       RowBox[{"Table", "[", 
        RowBox[{"i", ",", 
         RowBox[{"{", 
          RowBox[{"i", ",", "271", ",", "299"}], "}"}]}], "]"}]}], "]"}]}], 
    ";"}], "\[IndentingNewLine]", "\[IndentingNewLine]", 
   RowBox[{
    RowBox[{
     RowBox[{"ori", "[", "7", "]"}], "=", 
     RowBox[{"{", 
      RowBox[{
      "1", ",", "25", ",", "50", ",", "75", ",", "100", ",", "125", ",", 
       "150", ",", "175", ",", "200", ",", "225", ",", "250", ",", "275", ",",
        "300"}], "}"}]}], ";"}], "\[IndentingNewLine]", 
   RowBox[{
    RowBox[{
     RowBox[{"ms", "[", "7", "]"}], "=", 
     RowBox[{"Join", "[", "\[IndentingNewLine]", 
      RowBox[{
       RowBox[{"Table", "[", 
        RowBox[{"i", ",", 
         RowBox[{"{", 
          RowBox[{"i", ",", "2", ",", "24"}], "}"}]}], "]"}], ",", 
       "\[IndentingNewLine]", 
       RowBox[{"Table", "[", 
        RowBox[{"i", ",", 
         RowBox[{"{", 
          RowBox[{"i", ",", "26", ",", "49"}], "}"}]}], "]"}], ",", 
       "\[IndentingNewLine]", 
       RowBox[{"Table", "[", 
        RowBox[{"i", ",", 
         RowBox[{"{", 
          RowBox[{"i", ",", "51", ",", "74"}], "}"}]}], "]"}], ",", 
       "\[IndentingNewLine]", 
       RowBox[{"Table", "[", 
        RowBox[{"i", ",", 
         RowBox[{"{", 
          RowBox[{"i", ",", "76", ",", "99"}], "}"}]}], "]"}], ",", 
       "\[IndentingNewLine]", 
       RowBox[{"Table", "[", 
        RowBox[{"i", ",", 
         RowBox[{"{", 
          RowBox[{"i", ",", "101", ",", "124"}], "}"}]}], "]"}], ",", 
       "\[IndentingNewLine]", 
       RowBox[{"Table", "[", 
        RowBox[{"i", ",", 
         RowBox[{"{", 
          RowBox[{"i", ",", "126", ",", "149"}], "}"}]}], "]"}], ",", 
       "\[IndentingNewLine]", 
       RowBox[{"Table", "[", 
        RowBox[{"i", ",", 
         RowBox[{"{", 
          RowBox[{"i", ",", "151", ",", "174"}], "}"}]}], "]"}], ",", 
       "\[IndentingNewLine]", 
       RowBox[{"Table", "[", 
        RowBox[{"i", ",", 
         RowBox[{"{", 
          RowBox[{"i", ",", "176", ",", "199"}], "}"}]}], "]"}], ",", 
       "\[IndentingNewLine]", 
       RowBox[{"Table", "[", 
        RowBox[{"i", ",", 
         RowBox[{"{", 
          RowBox[{"i", ",", "201", ",", "224"}], "}"}]}], "]"}], ",", 
       "\[IndentingNewLine]", 
       RowBox[{"Table", "[", 
        RowBox[{"i", ",", 
         RowBox[{"{", 
          RowBox[{"i", ",", "226", ",", "249"}], "}"}]}], "]"}], ",", 
       "\[IndentingNewLine]", 
       RowBox[{"Table", "[", 
        RowBox[{"i", ",", 
         RowBox[{"{", 
          RowBox[{"i", ",", "251", ",", "274"}], "}"}]}], "]"}], ",", 
       "\[IndentingNewLine]", 
       RowBox[{"Table", "[", 
        RowBox[{"i", ",", 
         RowBox[{"{", 
          RowBox[{"i", ",", "276", ",", "299"}], "}"}]}], "]"}]}], "]"}]}], 
    ";"}], "\[IndentingNewLine]", 
   RowBox[{
    RowBox[{
     RowBox[{"ori", "[", "8", "]"}], "=", 
     RowBox[{"{", 
      RowBox[{
      "1", ",", "15", ",", "30", ",", "45", ",", "60", ",", "75", ",", "90", 
       ",", "105", ",", "120", ",", "135", ",", "150", ",", "165", ",", "180",
        ",", "195", ",", "210", ",", "225", ",", "240", ",", "255", ",", 
       "270", ",", "285", ",", "300"}], "}"}]}], ";"}], "\[IndentingNewLine]", 
   RowBox[{
    RowBox[{
     RowBox[{"ms", "[", "8", "]"}], "=", 
     RowBox[{"Join", "[", "\[IndentingNewLine]", 
      RowBox[{
       RowBox[{"Table", "[", 
        RowBox[{"i", ",", 
         RowBox[{"{", 
          RowBox[{"i", ",", "2", ",", "14"}], "}"}]}], "]"}], ",", 
       "\[IndentingNewLine]", 
       RowBox[{"Table", "[", 
        RowBox[{"i", ",", 
         RowBox[{"{", 
          RowBox[{"i", ",", "16", ",", "29"}], "}"}]}], "]"}], ",", 
       "\[IndentingNewLine]", 
       RowBox[{"Table", "[", 
        RowBox[{"i", ",", 
         RowBox[{"{", 
          RowBox[{"i", ",", "31", ",", "44"}], "}"}]}], "]"}], ",", 
       "\[IndentingNewLine]", 
       RowBox[{"Table", "[", 
        RowBox[{"i", ",", 
         RowBox[{"{", 
          RowBox[{"i", ",", "46", ",", "59"}], "}"}]}], "]"}], ",", 
       "\[IndentingNewLine]", 
       RowBox[{"Table", "[", 
        RowBox[{"i", ",", 
         RowBox[{"{", 
          RowBox[{"i", ",", "61", ",", "74"}], "}"}]}], "]"}], ",", 
       "\[IndentingNewLine]", 
       RowBox[{"Table", "[", 
        RowBox[{"i", ",", 
         RowBox[{"{", 
          RowBox[{"i", ",", "76", ",", "89"}], "}"}]}], "]"}], ",", 
       "\[IndentingNewLine]", 
       RowBox[{"Table", "[", 
        RowBox[{"i", ",", 
         RowBox[{"{", 
          RowBox[{"i", ",", "91", ",", "104"}], "}"}]}], "]"}], ",", 
       "\[IndentingNewLine]", 
       RowBox[{"Table", "[", 
        RowBox[{"i", ",", 
         RowBox[{"{", 
          RowBox[{"i", ",", "106", ",", "119"}], "}"}]}], "]"}], ",", 
       "\[IndentingNewLine]", 
       RowBox[{"Table", "[", 
        RowBox[{"i", ",", 
         RowBox[{"{", 
          RowBox[{"i", ",", "121", ",", "134"}], "}"}]}], "]"}], ",", 
       "\[IndentingNewLine]", 
       RowBox[{"Table", "[", 
        RowBox[{"i", ",", 
         RowBox[{"{", 
          RowBox[{"i", ",", "136", ",", "149"}], "}"}]}], "]"}], ",", 
       "\[IndentingNewLine]", 
       RowBox[{"Table", "[", 
        RowBox[{"i", ",", 
         RowBox[{"{", 
          RowBox[{"i", ",", "151", ",", "164"}], "}"}]}], "]"}], ",", 
       "\[IndentingNewLine]", 
       RowBox[{"Table", "[", 
        RowBox[{"i", ",", 
         RowBox[{"{", 
          RowBox[{"i", ",", "166", ",", "179"}], "}"}]}], "]"}], ",", 
       "\[IndentingNewLine]", 
       RowBox[{"Table", "[", 
        RowBox[{"i", ",", 
         RowBox[{"{", 
          RowBox[{"i", ",", "181", ",", "194"}], "}"}]}], "]"}], ",", 
       "\[IndentingNewLine]", 
       RowBox[{"Table", "[", 
        RowBox[{"i", ",", 
         RowBox[{"{", 
          RowBox[{"i", ",", "196", ",", "209"}], "}"}]}], "]"}], ",", 
       "\[IndentingNewLine]", 
       RowBox[{"Table", "[", 
        RowBox[{"i", ",", 
         RowBox[{"{", 
          RowBox[{"i", ",", "211", ",", "224"}], "}"}]}], "]"}], ",", 
       "\[IndentingNewLine]", 
       RowBox[{"Table", "[", 
        RowBox[{"i", ",", 
         RowBox[{"{", 
          RowBox[{"i", ",", "226", ",", "239"}], "}"}]}], "]"}], ",", 
       "\[IndentingNewLine]", 
       RowBox[{"Table", "[", 
        RowBox[{"i", ",", 
         RowBox[{"{", 
          RowBox[{"i", ",", "241", ",", "254"}], "}"}]}], "]"}], ",", 
       "\[IndentingNewLine]", 
       RowBox[{"Table", "[", 
        RowBox[{"i", ",", 
         RowBox[{"{", 
          RowBox[{"i", ",", "256", ",", "269"}], "}"}]}], "]"}], ",", 
       "\[IndentingNewLine]", 
       RowBox[{"Table", "[", 
        RowBox[{"i", ",", 
         RowBox[{"{", 
          RowBox[{"i", ",", "271", ",", "284"}], "}"}]}], "]"}], ",", 
       "\[IndentingNewLine]", 
       RowBox[{"Table", "[", 
        RowBox[{"i", ",", 
         RowBox[{"{", 
          RowBox[{"i", ",", "286", ",", "299"}], "}"}]}], "]"}]}], 
      "\[IndentingNewLine]", "]"}]}], ";"}], "\[IndentingNewLine]", 
   RowBox[{
    RowBox[{
     RowBox[{"ori", "[", "9", "]"}], "=", 
     RowBox[{"{", 
      RowBox[{
      "1", ",", "10", ",", "20", ",", "30", ",", "40", ",", "50", ",", "60", 
       ",", "70", ",", "80", ",", "90", ",", "100", ",", "110", ",", "120", 
       ",", "130", ",", "140", ",", "150", ",", "160", ",", "170", ",", "180",
        ",", "190", ",", "200", ",", "210", ",", "220", ",", "230", ",", 
       "240", ",", "250", ",", "260", ",", "270", ",", "280", ",", "290", ",",
        "300"}], "}"}]}], ";"}], "\[IndentingNewLine]", 
   RowBox[{
    RowBox[{
     RowBox[{"ms", "[", "9", "]"}], "=", 
     RowBox[{"Join", "[", "\[IndentingNewLine]", 
      RowBox[{
       RowBox[{"Table", "[", 
        RowBox[{"i", ",", 
         RowBox[{"{", 
          RowBox[{"i", ",", "2", ",", "9"}], "}"}]}], "]"}], ",", 
       "\[IndentingNewLine]", 
       RowBox[{"Table", "[", 
        RowBox[{"i", ",", 
         RowBox[{"{", 
          RowBox[{"i", ",", "11", ",", "19"}], "}"}]}], "]"}], ",", 
       "\[IndentingNewLine]", 
       RowBox[{"Table", "[", 
        RowBox[{"i", ",", 
         RowBox[{"{", 
          RowBox[{"i", ",", "21", ",", "29"}], "}"}]}], "]"}], ",", 
       "\[IndentingNewLine]", 
       RowBox[{"Table", "[", 
        RowBox[{"i", ",", 
         RowBox[{"{", 
          RowBox[{"i", ",", "31", ",", "39"}], "}"}]}], "]"}], ",", 
       "\[IndentingNewLine]", 
       RowBox[{"Table", "[", 
        RowBox[{"i", ",", 
         RowBox[{"{", 
          RowBox[{"i", ",", "41", ",", "49"}], "}"}]}], "]"}], ",", 
       "\[IndentingNewLine]", 
       RowBox[{"Table", "[", 
        RowBox[{"i", ",", 
         RowBox[{"{", 
          RowBox[{"i", ",", "51", ",", "59"}], "}"}]}], "]"}], ",", 
       "\[IndentingNewLine]", 
       RowBox[{"Table", "[", 
        RowBox[{"i", ",", 
         RowBox[{"{", 
          RowBox[{"i", ",", "61", ",", "69"}], "}"}]}], "]"}], ",", 
       "\[IndentingNewLine]", 
       RowBox[{"Table", "[", 
        RowBox[{"i", ",", 
         RowBox[{"{", 
          RowBox[{"i", ",", "71", ",", "79"}], "}"}]}], "]"}], ",", 
       "\[IndentingNewLine]", 
       RowBox[{"Table", "[", 
        RowBox[{"i", ",", 
         RowBox[{"{", 
          RowBox[{"i", ",", "81", ",", "89"}], "}"}]}], "]"}], ",", 
       "\[IndentingNewLine]", 
       RowBox[{"Table", "[", 
        RowBox[{"i", ",", 
         RowBox[{"{", 
          RowBox[{"i", ",", "91", ",", "99"}], "}"}]}], "]"}], ",", 
       "\[IndentingNewLine]", 
       RowBox[{"Table", "[", 
        RowBox[{"i", ",", 
         RowBox[{"{", 
          RowBox[{"i", ",", "101", ",", "109"}], "}"}]}], "]"}], ",", 
       "\[IndentingNewLine]", 
       RowBox[{"Table", "[", 
        RowBox[{"i", ",", 
         RowBox[{"{", 
          RowBox[{"i", ",", "111", ",", "119"}], "}"}]}], "]"}], ",", 
       "\[IndentingNewLine]", 
       RowBox[{"Table", "[", 
        RowBox[{"i", ",", 
         RowBox[{"{", 
          RowBox[{"i", ",", "121", ",", "129"}], "}"}]}], "]"}], ",", 
       "\[IndentingNewLine]", 
       RowBox[{"Table", "[", 
        RowBox[{"i", ",", 
         RowBox[{"{", 
          RowBox[{"i", ",", "131", ",", "139"}], "}"}]}], "]"}], ",", 
       "\[IndentingNewLine]", 
       RowBox[{"Table", "[", 
        RowBox[{"i", ",", 
         RowBox[{"{", 
          RowBox[{"i", ",", "141", ",", "149"}], "}"}]}], "]"}], ",", 
       "\[IndentingNewLine]", 
       RowBox[{"Table", "[", 
        RowBox[{"i", ",", 
         RowBox[{"{", 
          RowBox[{"i", ",", "151", ",", "159"}], "}"}]}], "]"}], ",", 
       "\[IndentingNewLine]", 
       RowBox[{"Table", "[", 
        RowBox[{"i", ",", 
         RowBox[{"{", 
          RowBox[{"i", ",", "161", ",", "169"}], "}"}]}], "]"}], ",", 
       "\[IndentingNewLine]", 
       RowBox[{"Table", "[", 
        RowBox[{"i", ",", 
         RowBox[{"{", 
          RowBox[{"i", ",", "171", ",", "179"}], "}"}]}], "]"}], ",", 
       "\[IndentingNewLine]", 
       RowBox[{"Table", "[", 
        RowBox[{"i", ",", 
         RowBox[{"{", 
          RowBox[{"i", ",", "181", ",", "189"}], "}"}]}], "]"}], ",", 
       "\[IndentingNewLine]", 
       RowBox[{"Table", "[", 
        RowBox[{"i", ",", 
         RowBox[{"{", 
          RowBox[{"i", ",", "191", ",", "199"}], "}"}]}], "]"}], ",", 
       "\[IndentingNewLine]", 
       RowBox[{"Table", "[", 
        RowBox[{"i", ",", 
         RowBox[{"{", 
          RowBox[{"i", ",", "201", ",", "209"}], "}"}]}], "]"}], ",", 
       "\[IndentingNewLine]", 
       RowBox[{"Table", "[", 
        RowBox[{"i", ",", 
         RowBox[{"{", 
          RowBox[{"i", ",", "211", ",", "219"}], "}"}]}], "]"}], ",", 
       "\[IndentingNewLine]", 
       RowBox[{"Table", "[", 
        RowBox[{"i", ",", 
         RowBox[{"{", 
          RowBox[{"i", ",", "221", ",", "229"}], "}"}]}], "]"}], ",", 
       "\[IndentingNewLine]", 
       RowBox[{"Table", "[", 
        RowBox[{"i", ",", 
         RowBox[{"{", 
          RowBox[{"i", ",", "231", ",", "239"}], "}"}]}], "]"}], ",", 
       "\[IndentingNewLine]", 
       RowBox[{"Table", "[", 
        RowBox[{"i", ",", 
         RowBox[{"{", 
          RowBox[{"i", ",", "241", ",", "249"}], "}"}]}], "]"}], ",", 
       "\[IndentingNewLine]", 
       RowBox[{"Table", "[", 
        RowBox[{"i", ",", 
         RowBox[{"{", 
          RowBox[{"i", ",", "251", ",", "259"}], "}"}]}], "]"}], ",", 
       "\[IndentingNewLine]", 
       RowBox[{"Table", "[", 
        RowBox[{"i", ",", 
         RowBox[{"{", 
          RowBox[{"i", ",", "261", ",", "269"}], "}"}]}], "]"}], ",", 
       "\[IndentingNewLine]", 
       RowBox[{"Table", "[", 
        RowBox[{"i", ",", 
         RowBox[{"{", 
          RowBox[{"i", ",", "271", ",", "279"}], "}"}]}], "]"}], ",", 
       "\[IndentingNewLine]", 
       RowBox[{"Table", "[", 
        RowBox[{"i", ",", 
         RowBox[{"{", 
          RowBox[{"i", ",", "281", ",", "289"}], "}"}]}], "]"}], ",", 
       "\[IndentingNewLine]", 
       RowBox[{"Table", "[", 
        RowBox[{"i", ",", 
         RowBox[{"{", 
          RowBox[{"i", ",", "291", ",", "299"}], "}"}]}], "]"}]}], 
      "\[IndentingNewLine]", "]"}]}], ";"}], "\[IndentingNewLine]", 
   RowBox[{
    RowBox[{
     RowBox[{"ori", "[", "10", "]"}], "=", 
     RowBox[{"{", 
      RowBox[{
      "1", ",", "9", ",", "17", ",", "25", ",", "33", ",", "41", ",", "49", 
       ",", "57", ",", "65", ",", "73", ",", "81", ",", "89", ",", "97", ",", 
       "105", ",", "113", ",", "121", ",", "129", ",", "137", ",", "145", ",",
        "153", ",", "161", ",", "169", ",", "177", ",", "185", ",", "193", 
       ",", "201", ",", "209", ",", "217", ",", "225", ",", "233", ",", "241",
        ",", "249", ",", "257", ",", "265", ",", "273", ",", "281", ",", 
       "289", ",", "297"}], "}"}]}], ";"}], "\[IndentingNewLine]", 
   RowBox[{
    RowBox[{
     RowBox[{"ms", "[", "10", "]"}], "=", 
     RowBox[{"Join", "[", "\[IndentingNewLine]", 
      RowBox[{
       RowBox[{"Table", "[", 
        RowBox[{"i", ",", 
         RowBox[{"{", 
          RowBox[{"i", ",", "2", ",", "8"}], "}"}]}], "]"}], ",", 
       "\[IndentingNewLine]", 
       RowBox[{"Table", "[", 
        RowBox[{"i", ",", 
         RowBox[{"{", 
          RowBox[{"i", ",", "10", ",", "16"}], "}"}]}], "]"}], ",", 
       "\[IndentingNewLine]", 
       RowBox[{"Table", "[", 
        RowBox[{"i", ",", 
         RowBox[{"{", 
          RowBox[{"i", ",", "18", ",", "24"}], "}"}]}], "]"}], ",", 
       "\[IndentingNewLine]", 
       RowBox[{"Table", "[", 
        RowBox[{"i", ",", 
         RowBox[{"{", 
          RowBox[{"i", ",", "26", ",", "32"}], "}"}]}], "]"}], ",", 
       "\[IndentingNewLine]", 
       RowBox[{"Table", "[", 
        RowBox[{"i", ",", 
         RowBox[{"{", 
          RowBox[{"i", ",", "34", ",", "40"}], "}"}]}], "]"}], ",", 
       "\[IndentingNewLine]", 
       RowBox[{"Table", "[", 
        RowBox[{"i", ",", 
         RowBox[{"{", 
          RowBox[{"i", ",", "42", ",", "48"}], "}"}]}], "]"}], ",", 
       "\[IndentingNewLine]", 
       RowBox[{"Table", "[", 
        RowBox[{"i", ",", 
         RowBox[{"{", 
          RowBox[{"i", ",", "50", ",", "56"}], "}"}]}], "]"}], ",", 
       "\[IndentingNewLine]", 
       RowBox[{"Table", "[", 
        RowBox[{"i", ",", 
         RowBox[{"{", 
          RowBox[{"i", ",", "58", ",", "64"}], "}"}]}], "]"}], ",", 
       "\[IndentingNewLine]", 
       RowBox[{"Table", "[", 
        RowBox[{"i", ",", 
         RowBox[{"{", 
          RowBox[{"i", ",", "66", ",", "72"}], "}"}]}], "]"}], ",", 
       "\[IndentingNewLine]", 
       RowBox[{"Table", "[", 
        RowBox[{"i", ",", 
         RowBox[{"{", 
          RowBox[{"i", ",", "74", ",", "80"}], "}"}]}], "]"}], ",", 
       "\[IndentingNewLine]", 
       RowBox[{"Table", "[", 
        RowBox[{"i", ",", 
         RowBox[{"{", 
          RowBox[{"i", ",", "82", ",", "88"}], "}"}]}], "]"}], ",", 
       "\[IndentingNewLine]", 
       RowBox[{"Table", "[", 
        RowBox[{"i", ",", 
         RowBox[{"{", 
          RowBox[{"i", ",", "90", ",", "96"}], "}"}]}], "]"}], ",", 
       "\[IndentingNewLine]", 
       RowBox[{"Table", "[", 
        RowBox[{"i", ",", 
         RowBox[{"{", 
          RowBox[{"i", ",", "98", ",", "104"}], "}"}]}], "]"}], ",", 
       "\[IndentingNewLine]", 
       RowBox[{"Table", "[", 
        RowBox[{"i", ",", 
         RowBox[{"{", 
          RowBox[{"i", ",", "106", ",", "112"}], "}"}]}], "]"}], ",", 
       "\[IndentingNewLine]", 
       RowBox[{"Table", "[", 
        RowBox[{"i", ",", 
         RowBox[{"{", 
          RowBox[{"i", ",", "114", ",", "120"}], "}"}]}], "]"}], ",", 
       "\[IndentingNewLine]", 
       RowBox[{"Table", "[", 
        RowBox[{"i", ",", 
         RowBox[{"{", 
          RowBox[{"i", ",", "122", ",", "128"}], "}"}]}], "]"}], ",", 
       "\[IndentingNewLine]", 
       RowBox[{"Table", "[", 
        RowBox[{"i", ",", 
         RowBox[{"{", 
          RowBox[{"i", ",", "130", ",", "136"}], "}"}]}], "]"}], ",", 
       "\[IndentingNewLine]", 
       RowBox[{"Table", "[", 
        RowBox[{"i", ",", 
         RowBox[{"{", 
          RowBox[{"i", ",", "138", ",", "144"}], "}"}]}], "]"}], ",", 
       "\[IndentingNewLine]", 
       RowBox[{"Table", "[", 
        RowBox[{"i", ",", 
         RowBox[{"{", 
          RowBox[{"i", ",", "146", ",", "152"}], "}"}]}], "]"}], ",", 
       "\[IndentingNewLine]", 
       RowBox[{"Table", "[", 
        RowBox[{"i", ",", 
         RowBox[{"{", 
          RowBox[{"i", ",", "154", ",", "160"}], "}"}]}], "]"}], ",", 
       "\[IndentingNewLine]", 
       RowBox[{"Table", "[", 
        RowBox[{"i", ",", 
         RowBox[{"{", 
          RowBox[{"i", ",", "162", ",", "168"}], "}"}]}], "]"}], ",", 
       "\[IndentingNewLine]", 
       RowBox[{"Table", "[", 
        RowBox[{"i", ",", 
         RowBox[{"{", 
          RowBox[{"i", ",", "170", ",", "176"}], "}"}]}], "]"}], ",", 
       "\[IndentingNewLine]", 
       RowBox[{"Table", "[", 
        RowBox[{"i", ",", 
         RowBox[{"{", 
          RowBox[{"i", ",", "178", ",", "184"}], "}"}]}], "]"}], ",", 
       "\[IndentingNewLine]", 
       RowBox[{"Table", "[", 
        RowBox[{"i", ",", 
         RowBox[{"{", 
          RowBox[{"i", ",", "186", ",", "192"}], "}"}]}], "]"}], ",", 
       "\[IndentingNewLine]", 
       RowBox[{"Table", "[", 
        RowBox[{"i", ",", 
         RowBox[{"{", 
          RowBox[{"i", ",", "194", ",", "200"}], "}"}]}], "]"}], ",", 
       "\[IndentingNewLine]", 
       RowBox[{"Table", "[", 
        RowBox[{"i", ",", 
         RowBox[{"{", 
          RowBox[{"i", ",", "202", ",", "208"}], "}"}]}], "]"}], ",", 
       "\[IndentingNewLine]", 
       RowBox[{"Table", "[", 
        RowBox[{"i", ",", 
         RowBox[{"{", 
          RowBox[{"i", ",", "210", ",", "216"}], "}"}]}], "]"}], ",", 
       "\[IndentingNewLine]", 
       RowBox[{"Table", "[", 
        RowBox[{"i", ",", 
         RowBox[{"{", 
          RowBox[{"i", ",", "218", ",", "224"}], "}"}]}], "]"}], ",", 
       "\[IndentingNewLine]", 
       RowBox[{"Table", "[", 
        RowBox[{"i", ",", 
         RowBox[{"{", 
          RowBox[{"i", ",", "226", ",", "232"}], "}"}]}], "]"}], ",", 
       "\[IndentingNewLine]", 
       RowBox[{"Table", "[", 
        RowBox[{"i", ",", 
         RowBox[{"{", 
          RowBox[{"i", ",", "234", ",", "240"}], "}"}]}], "]"}], ",", 
       "\[IndentingNewLine]", 
       RowBox[{"Table", "[", 
        RowBox[{"i", ",", 
         RowBox[{"{", 
          RowBox[{"i", ",", "242", ",", "248"}], "}"}]}], "]"}], ",", 
       "\[IndentingNewLine]", 
       RowBox[{"Table", "[", 
        RowBox[{"i", ",", 
         RowBox[{"{", 
          RowBox[{"i", ",", "250", ",", "256"}], "}"}]}], "]"}], ",", 
       "\[IndentingNewLine]", 
       RowBox[{"Table", "[", 
        RowBox[{"i", ",", 
         RowBox[{"{", 
          RowBox[{"i", ",", "258", ",", "264"}], "}"}]}], "]"}], ",", 
       "\[IndentingNewLine]", 
       RowBox[{"Table", "[", 
        RowBox[{"i", ",", 
         RowBox[{"{", 
          RowBox[{"i", ",", "266", ",", "272"}], "}"}]}], "]"}], ",", 
       "\[IndentingNewLine]", 
       RowBox[{"Table", "[", 
        RowBox[{"i", ",", 
         RowBox[{"{", 
          RowBox[{"i", ",", "274", ",", "280"}], "}"}]}], "]"}], ",", 
       "\[IndentingNewLine]", 
       RowBox[{"Table", "[", 
        RowBox[{"i", ",", 
         RowBox[{"{", 
          RowBox[{"i", ",", "282", ",", "288"}], "}"}]}], "]"}], ",", 
       "\[IndentingNewLine]", 
       RowBox[{"Table", "[", 
        RowBox[{"i", ",", 
         RowBox[{"{", 
          RowBox[{"i", ",", "290", ",", "296"}], "}"}]}], "]"}], ",", 
       "\[IndentingNewLine]", 
       RowBox[{"Table", "[", 
        RowBox[{"i", ",", 
         RowBox[{"{", 
          RowBox[{"i", ",", "298", ",", "300"}], "}"}]}], "]"}]}], 
      "\[IndentingNewLine]", "]"}]}], ";"}], "\[IndentingNewLine]", 
   RowBox[{"(*", 
    RowBox[{"origins", " ", "number"}], "*)"}], "\[IndentingNewLine]", 
   RowBox[{
    RowBox[{
     RowBox[{"NoMethyl", "[", "0", "]"}], "=", "1"}], ";"}], 
   "\[IndentingNewLine]", 
   RowBox[{
    RowBox[{
     RowBox[{"NoMethyl", "[", "1", "]"}], "=", "2"}], ";"}], 
   "\[IndentingNewLine]", 
   RowBox[{
    RowBox[{
     RowBox[{"NoMethyl", "[", "2", "]"}], "=", "3"}], ";"}], 
   "\[IndentingNewLine]", 
   RowBox[{
    RowBox[{
     RowBox[{"NoMethyl", "[", "3", "]"}], "=", "5"}], ";"}], 
   "\[IndentingNewLine]", 
   RowBox[{
    RowBox[{
     RowBox[{"NoMethyl", "[", "4", "]"}], "=", "7"}], ";"}], 
   "\[IndentingNewLine]", 
   RowBox[{
    RowBox[{
     RowBox[{"NoMethyl", "[", "5", "]"}], "=", "9"}], ";"}], 
   "\[IndentingNewLine]", 
   RowBox[{
    RowBox[{
     RowBox[{"NoMethyl", "[", "6", "]"}], "=", "11"}], ";"}], 
   "\[IndentingNewLine]", 
   RowBox[{
    RowBox[{
     RowBox[{"NoMethyl", "[", "7", "]"}], "=", "13"}], ";"}], 
   "\[IndentingNewLine]", 
   RowBox[{
    RowBox[{
     RowBox[{"NoMethyl", "[", "8", "]"}], "=", "21"}], ";"}], 
   "\[IndentingNewLine]", 
   RowBox[{
    RowBox[{
     RowBox[{"NoMethyl", "[", "9", "]"}], "=", "31"}], ";"}], 
   "\[IndentingNewLine]", 
   RowBox[{
    RowBox[{
     RowBox[{"NoMethyl", "[", "10", "]"}], "=", "38"}], ";"}]}]}]], "Input",
 CellChangeTimes->{{3.57028099897328*^9, 3.570281183154419*^9}, {
   3.570281302865417*^9, 3.570281328059054*^9}, {3.570281502982758*^9, 
   3.570281537396961*^9}, {3.570281847840775*^9, 3.570281869487218*^9}, {
   3.5702819208760767`*^9, 3.570281964355145*^9}, {3.570281998070261*^9, 
   3.57028199822112*^9}, {3.570344733729053*^9, 3.570344733859602*^9}, {
   3.570344793801709*^9, 3.570344795167097*^9}, {3.5703448796955967`*^9, 
   3.570344949919318*^9}, {3.570344985596929*^9, 3.57034508325686*^9}, {
   3.570345123020754*^9, 3.5703452041736193`*^9}, {3.570345234561963*^9, 
   3.570345345838031*^9}, {3.570358342240141*^9, 3.5703583792498007`*^9}, 
   3.570358556315093*^9, {3.570360460041206*^9, 3.570360478191533*^9}, {
   3.570360510195266*^9, 3.5703605109777937`*^9}, {3.570362788316494*^9, 
   3.570362925894696*^9}, {3.570363219239739*^9, 3.570363292154513*^9}, {
   3.570363334117906*^9, 3.570363334739854*^9}, {3.57036339170669*^9, 
   3.57036346849192*^9}, {3.570363500998678*^9, 3.570363501765592*^9}, {
   3.570363552745578*^9, 3.570363582073997*^9}, {3.570364050250105*^9, 
   3.570364050985059*^9}, {3.5703642422479887`*^9, 3.570364242341522*^9}, {
   3.570364689574431*^9, 3.5703646911330843`*^9}, {3.570364759759343*^9, 
   3.570364762395585*^9}, 3.570365098017989*^9, 3.571036860348118*^9, {
   3.571036893824144*^9, 3.5710369000329847`*^9}, {3.5710369322355137`*^9, 
   3.571036932675856*^9}, {3.571036964341567*^9, 3.57103699936524*^9}, 
   3.571037045675344*^9, 3.5710371198595343`*^9, {3.599320315852013*^9, 
   3.599320316228117*^9}, {3.6113007621002493`*^9, 3.6113007813934393`*^9}, {
   3.611300875022695*^9, 3.611300896963807*^9}, {3.61130153171134*^9, 
   3.611301532536085*^9}, {3.6113021377148733`*^9, 3.6113021670744762`*^9}}],

Cell[CellGroupData[{

Cell[BoxData[
 RowBox[{
  RowBox[{"(*", 
   RowBox[{
    RowBox[{"origin", " ", "steady"}], "-", "state"}], "*)"}], 
  "\[IndentingNewLine]", 
  RowBox[{
   RowBox[{
    RowBox[{"ss", "=", 
     RowBox[{"Solve", "[", 
      RowBox[{
       RowBox[{"{", "\[IndentingNewLine]", 
        RowBox[{
         RowBox[{
          RowBox[{
           RowBox[{"kbh2", "*", "ho"}], "+", 
           RowBox[{"kbs3", "*", "so"}], "-", 
           RowBox[{
            RowBox[{"(", 
             RowBox[{"ks", "+", "kh"}], ")"}], "*", "o"}]}], "\[Equal]", 
          "0"}], ",", "\[IndentingNewLine]", 
         RowBox[{
          RowBox[{
           RowBox[{"ks", "*", "o"}], "+", 
           RowBox[{"kbh4", "*", "sho"}], "-", 
           RowBox[{
            RowBox[{"(", 
             RowBox[{"kh", "+", "kbs3"}], ")"}], "*", "so"}]}], "\[Equal]", 
          "0"}], ",", "\[IndentingNewLine]", 
         RowBox[{
          RowBox[{
           RowBox[{"kh", "*", "o"}], "+", 
           RowBox[{"kbs4", "*", "sho"}], "-", 
           RowBox[{
            RowBox[{"(", 
             RowBox[{"ks", "+", "kbh2"}], ")"}], "*", "ho"}]}], "\[Equal]", 
          "0"}], ",", "\[IndentingNewLine]", 
         RowBox[{"sho", "\[Equal]", 
          RowBox[{"1", "-", "o", "-", "so", "-", "ho"}]}]}], "}"}], ",", 
       RowBox[{"{", 
        RowBox[{"o", ",", "so", ",", "ho", ",", "sho"}], "}"}]}], "]"}]}], 
    ";"}], "\[IndentingNewLine]", 
   RowBox[{
    RowBox[{
     RowBox[{"oriprob", "[", "pHP1hetfree_", "]"}], ":=", 
     RowBox[{"ss", "/.", 
      RowBox[{"{", 
       RowBox[{
        RowBox[{"kbh2", "\[Rule]", "20"}], ",", 
        RowBox[{"kbh4", "\[Rule]", "0.5"}], ",", 
        RowBox[{"kbs3", "\[Rule]", "2"}], ",", 
        RowBox[{"kbs4", "\[Rule]", "0.25"}], ",", 
        RowBox[{"kh", "\[Rule]", 
         RowBox[{"1.05", "*", "pHP1hetfree"}]}], ",", 
        RowBox[{"ks", "\[Rule]", 
         RowBox[{"1.05", "*", "0.05"}]}]}], "}"}]}]}], ";"}], 
   "\[IndentingNewLine]", 
   RowBox[{"oriprob", "[", "1.5", "]"}], "\[IndentingNewLine]"}]}]], "Input",
 CellChangeTimes->{{3.599375254451322*^9, 3.599375254585944*^9}, {
  3.611301030475177*^9, 3.6113010346154013`*^9}, {3.611301090346984*^9, 
  3.611301114003599*^9}, {3.611301195708393*^9, 3.6113012004576893`*^9}, {
  3.611301285818054*^9, 3.611301286386492*^9}, {3.61131076037542*^9, 
  3.611310761398243*^9}}],

Cell[BoxData[
 RowBox[{"{", 
  RowBox[{"{", 
   RowBox[{
    RowBox[{"o", "\[Rule]", "0.8676133558799285`"}], ",", 
    RowBox[{"so", "\[Rule]", "0.018991802441333507`"}], ",", 
    RowBox[{"ho", "\[Rule]", "0.06870285659059583`"}], ",", 
    RowBox[{"sho", "\[Rule]", "0.044691985088142074`"}]}], "}"}], 
  "}"}]], "Output",
 CellChangeTimes->{3.61130128770798*^9, 3.611403386765541*^9, 
  3.6125253164488163`*^9}]
}, Open  ]],

Cell[CellGroupData[{

Cell["PCH steady state system", "Subtitle",
 CellChangeTimes->{{3.5586972842245007`*^9, 3.5586972887911377`*^9}, {
   3.5993903198430443`*^9, 3.5993903222673798`*^9}, {3.611301843887081*^9, 
   3.611301858091774*^9}, {3.611301890316635*^9, 3.611301890475031*^9}, 
   3.611305739343213*^9, 3.611305782038414*^9},
 Background->GrayLevel[0.85]],

Cell[BoxData[
 RowBox[{
  RowBox[{"(*", "origins", "*)"}], "\[IndentingNewLine]", 
  RowBox[{
   RowBox[{
    RowBox[{"s1", "=", 
     RowBox[{"Solve", "[", 
      RowBox[{
       RowBox[{"{", "\[IndentingNewLine]", 
        RowBox[{
         RowBox[{
          RowBox[{
           RowBox[{"kbh2", "*", "ho"}], "+", 
           RowBox[{"kbs3", "*", "so"}], "-", 
           RowBox[{
            RowBox[{"(", 
             RowBox[{"ks", "+", "kh"}], ")"}], "*", "o"}]}], "\[Equal]", 
          "0"}], ",", "\[IndentingNewLine]", 
         RowBox[{
          RowBox[{
           RowBox[{"ks", "*", "o"}], "+", 
           RowBox[{"kbh4", "*", "sho"}], "-", 
           RowBox[{
            RowBox[{"(", 
             RowBox[{"kh", "+", "kbs3"}], ")"}], "*", "so"}]}], "\[Equal]", 
          "0"}], ",", "\[IndentingNewLine]", 
         RowBox[{
          RowBox[{
           RowBox[{"kh", "*", "o"}], "+", 
           RowBox[{"kbs4", "*", "sho"}], "-", 
           RowBox[{
            RowBox[{"(", 
             RowBox[{"ks", "+", "kbh2"}], ")"}], "*", "ho"}]}], "\[Equal]", 
          "0"}], ",", "\[IndentingNewLine]", 
         RowBox[{"sho", "\[Equal]", 
          RowBox[{"1", "-", "o", "-", "so", "-", "ho"}]}]}], "}"}], ",", 
       RowBox[{"{", 
        RowBox[{"o", ",", "so", ",", "ho", ",", "sho"}], "}"}]}], "]"}]}], 
    ";"}], "\[IndentingNewLine]", 
   RowBox[{"(*", 
    RowBox[{"non", "-", "origins"}], "*)"}], "\[IndentingNewLine]", 
   RowBox[{
    RowBox[{"Do", "[", "\[IndentingNewLine]", 
     RowBox[{
      RowBox[{
       RowBox[{"s2", "[", "g", "]"}], "=", 
       RowBox[{"Flatten", "[", 
        RowBox[{"Table", "[", 
         RowBox[{
          RowBox[{"{", "\[IndentingNewLine]", 
           RowBox[{
            RowBox[{
             RowBox[{
              RowBox[{"kbm", "*", 
               SubscriptBox["m", "i"]}], "-", 
              RowBox[{
               SubscriptBox["n", "i"], "*", 
               RowBox[{"(", 
                RowBox[{"ku", "+", 
                 RowBox[{"km", "*", 
                  RowBox[{"(", 
                   RowBox[{"Suvhetclass1", "+", 
                    RowBox[{"(", 
                    RowBox[{
                    RowBox[{
                    RowBox[{"(", 
                    RowBox[{
                    RowBox[{"First", "[", 
                    RowBox[{"sho", "/.", "s1"}], "]"}], "+", 
                    RowBox[{"First", "[", 
                    RowBox[{"so", "/.", "s1"}], "]"}]}], ")"}], "*", 
                    RowBox[{"Sum", "[", 
                    RowBox[{
                    RowBox[{"(", 
                    RowBox[{"Nucl", "[", 
                    RowBox[{"Abs", "[", 
                    RowBox[{"k", "-", "i"}], "]"}], "]"}], ")"}], ",", 
                    RowBox[{"{", 
                    RowBox[{"k", ",", 
                    RowBox[{"ori", "[", "g", "]"}]}], "}"}]}], "]"}]}], "+", 
                    RowBox[{"Sum", "[", 
                    RowBox[{
                    RowBox[{
                    RowBox[{"(", 
                    RowBox[{
                    SubscriptBox["shm", "j"], "+", 
                    SubscriptBox["sm", "j"]}], ")"}], "*", 
                    RowBox[{"Nucl", "[", 
                    RowBox[{"Abs", "[", 
                    RowBox[{"j", "-", "i"}], "]"}], "]"}]}], ",", 
                    RowBox[{"{", 
                    RowBox[{"j", ",", 
                    RowBox[{"ms", "[", "g", "]"}]}], "}"}]}], "]"}]}], 
                    ")"}]}], ")"}]}]}], ")"}]}]}], "\[Equal]", "0"}], ",", 
            "\[IndentingNewLine]", 
            RowBox[{
             RowBox[{
              RowBox[{"kh", "*", 
               SubscriptBox["m", "i"]}], "+", 
              RowBox[{"kbs2", "*", 
               SubscriptBox["shm", "i"]}], "-", 
              RowBox[{
               RowBox[{"(", 
                RowBox[{"ks", "+", "kbh2"}], ")"}], "*", 
               SubscriptBox["hm", "i"]}]}], "\[Equal]", "0"}], ",", 
            "\[IndentingNewLine]", 
            RowBox[{
             RowBox[{
              RowBox[{"ks", "*", 
               SubscriptBox["m", "i"]}], "+", 
              RowBox[{"kbh2", "*", 
               SubscriptBox["shm", "i"]}], "-", 
              RowBox[{
               RowBox[{"(", 
                RowBox[{"kh", "+", "kbs1"}], ")"}], "*", 
               SubscriptBox["sm", "i"]}]}], "\[Equal]", "0"}], ",", 
            "\[IndentingNewLine]", 
            RowBox[{
             RowBox[{
              RowBox[{"ks", "*", 
               SubscriptBox["hm", "i"]}], "+", 
              RowBox[{"kh", "*", 
               SubscriptBox["sm", "i"]}], "-", 
              RowBox[{
               RowBox[{"(", 
                RowBox[{"kbs2", "+", "kbh2"}], ")"}], "*", 
               SubscriptBox["shm", "i"]}]}], "\[Equal]", "0"}], ",", 
            "\[IndentingNewLine]", 
            RowBox[{
             SubscriptBox["m", "i"], "\[Equal]", 
             RowBox[{"1", "-", 
              SubscriptBox["n", "i"], "-", 
              SubscriptBox["sm", "i"], "-", 
              SubscriptBox["hm", "i"], "-", 
              SubscriptBox["shm", "i"]}]}]}], "\[IndentingNewLine]", "}"}], 
          ",", 
          RowBox[{"{", 
           RowBox[{"i", ",", 
            RowBox[{"ms", "[", "g", "]"}]}], "}"}]}], "]"}], "]"}]}], ",", 
      RowBox[{"{", 
       RowBox[{"g", ",", "0", ",", "10"}], "}"}]}], "]"}], ";"}]}]}]], "Input",\

 CellChangeTimes->{{3.5586919207073917`*^9, 3.558691943960442*^9}, {
   3.55869200498536*^9, 3.558692014079893*^9}, {3.5594751083636923`*^9, 
   3.5594751264904757`*^9}, {3.559475180968968*^9, 3.559475198968334*^9}, 
   3.559475260903286*^9, {3.559475315401297*^9, 3.559475348998517*^9}, 
   3.559475476635882*^9, {3.5612077434528*^9, 3.5612078347938633`*^9}, {
   3.561272679808474*^9, 3.561272715782847*^9}, 3.561714494513719*^9, {
   3.5993205037030993`*^9, 3.599320528621792*^9}, {3.59932058243533*^9, 
   3.5993206346678143`*^9}, {3.5993745394245853`*^9, 3.599374669167688*^9}, 
   3.5993747725401373`*^9, {3.599375000049349*^9, 3.599375035650691*^9}, {
   3.599375089675894*^9, 3.5993751403210707`*^9}, {3.599375182759479*^9, 
   3.599375215772921*^9}, {3.599375525166875*^9, 3.599375525516036*^9}, {
   3.599375598072695*^9, 3.599375607200753*^9}, {3.599375714994293*^9, 
   3.599375716754484*^9}, {3.5993757788386307`*^9, 3.5993757799844418`*^9}, {
   3.599375837246654*^9, 3.599375850437978*^9}, {3.5993854810900307`*^9, 
   3.599385550708312*^9}, 3.59938564091494*^9, {3.5993859135626583`*^9, 
   3.599385925904374*^9}, {3.5993859692289133`*^9, 3.599386005068635*^9}, {
   3.599387040899732*^9, 3.599387088580182*^9}, {3.599387193264286*^9, 
   3.599387234427519*^9}, {3.599387642977154*^9, 3.5993876793335047`*^9}, {
   3.599387716438128*^9, 3.599387860516774*^9}, {3.599387905271637*^9, 
   3.599388001628563*^9}, {3.611301920013039*^9, 3.61130195780647*^9}, {
   3.61130203880823*^9, 3.611302039748749*^9}, 3.611304865405135*^9, 
   3.611305739343395*^9, 3.611305782038589*^9}]
}, Open  ]],

Cell[CellGroupData[{

Cell["\<\
Euchromatin steady state system\
\>", "Subtitle",
 CellChangeTimes->{{3.5586972842245007`*^9, 3.5586972887911377`*^9}, {
   3.5993903198430443`*^9, 3.5993903222673798`*^9}, {3.611301843887081*^9, 
   3.611301858091774*^9}, {3.611301890316635*^9, 3.611301890475031*^9}, {
   3.611304841501343*^9, 3.6113048456827097`*^9}, 3.611305739343543*^9, 
   3.6113057820387506`*^9},
 Background->GrayLevel[0.85]],

Cell[BoxData[
 RowBox[{
  RowBox[{"s4", "=", 
   RowBox[{"Flatten", "[", 
    RowBox[{"Table", "[", 
     RowBox[{
      RowBox[{"{", "\[IndentingNewLine]", 
       RowBox[{
        RowBox[{
         RowBox[{
          RowBox[{"kbm", "*", 
           SubscriptBox["m", "i"]}], "-", 
          RowBox[{
           SubscriptBox["n", "i"], "*", 
           RowBox[{"(", 
            RowBox[{"ku", "+", "ke", "+", 
             RowBox[{"km", "*", 
              RowBox[{"(", 
               RowBox[{"Suvhetclass1", "+", 
                RowBox[{"(", 
                 RowBox[{"Sum", "[", 
                  RowBox[{
                   RowBox[{
                    RowBox[{"(", 
                    RowBox[{
                    SubscriptBox["shm", "j"], "+", 
                    SubscriptBox["sm", "j"]}], ")"}], "*", 
                    RowBox[{"Nucl", "[", 
                    RowBox[{"Abs", "[", 
                    RowBox[{"j", "-", "i"}], "]"}], "]"}]}], ",", 
                   RowBox[{"{", 
                    RowBox[{"j", ",", "1", ",", "300"}], "}"}]}], "]"}], 
                 ")"}]}], ")"}]}]}], ")"}]}]}], "\[Equal]", "0"}], ",", 
        "\[IndentingNewLine]", 
        RowBox[{
         RowBox[{
          RowBox[{"kh", "*", 
           SubscriptBox["m", "i"]}], "+", 
          RowBox[{"kbs2", "*", 
           SubscriptBox["shm", "i"]}], "-", 
          RowBox[{
           RowBox[{"(", 
            RowBox[{"ks", "+", "kbh2"}], ")"}], "*", 
           SubscriptBox["hm", "i"]}]}], "\[Equal]", "0"}], ",", 
        "\[IndentingNewLine]", 
        RowBox[{
         RowBox[{
          RowBox[{"ks", "*", 
           SubscriptBox["m", "i"]}], "+", 
          RowBox[{"kbh2", "*", 
           SubscriptBox["shm", "i"]}], "-", 
          RowBox[{
           RowBox[{"(", 
            RowBox[{"kh", "+", "kbs1"}], ")"}], "*", 
           SubscriptBox["sm", "i"]}]}], "\[Equal]", "0"}], ",", 
        "\[IndentingNewLine]", 
        RowBox[{
         RowBox[{
          RowBox[{"ks", "*", 
           SubscriptBox["hm", "i"]}], "+", 
          RowBox[{"kh", "*", 
           SubscriptBox["sm", "i"]}], "-", 
          RowBox[{
           RowBox[{"(", 
            RowBox[{"kbs2", "+", "kbh2"}], ")"}], "*", 
           SubscriptBox["shm", "i"]}]}], "\[Equal]", "0"}], ",", 
        "\[IndentingNewLine]", 
        RowBox[{
         SubscriptBox["m", "i"], "\[Equal]", 
         RowBox[{"1", "-", 
          SubscriptBox["n", "i"], "-", 
          SubscriptBox["sm", "i"], "-", 
          SubscriptBox["hm", "i"], "-", 
          SubscriptBox["shm", "i"]}]}]}], "\[IndentingNewLine]", "}"}], ",", 
      RowBox[{"{", 
       RowBox[{"i", ",", "1", ",", "300"}], "}"}]}], "]"}], "]"}]}], 
  ";"}]], "Input",
 CellChangeTimes->{3.611305739343693*^9, 3.611305782038908*^9}],

Cell[BoxData[
 RowBox[{
  RowBox[{"(*", 
   RowBox[{"PCH", " ", "function"}], "*)"}], "\[IndentingNewLine]", 
  RowBox[{
   RowBox[{
    RowBox[{"Systm300freelevel", "[", 
     RowBox[{
     "g_", ",", "pku_", ",", "pkm_", ",", "pkbm_", ",", "pkbh2_", ",", 
      "pkbh4_", ",", "pkbs2_", ",", "pkbs3_", ",", "pkbs4_", ",", 
      "pHP1hetfree_", ",", "pSuvhetclass1_", ",", "pkbs1_"}], "]"}], ":=", 
    RowBox[{"Module", "[", 
     RowBox[{
      RowBox[{"{", "Stad", "}"}], ",", "\[IndentingNewLine]", 
      RowBox[{
       RowBox[{"kon", "=", "1.05"}], ";", "\[IndentingNewLine]", 
       RowBox[{"(*", 
        RowBox[{
        "Searching", " ", "for", " ", "the", " ", "roots", " ", "in", " ", 
         "system", " ", 
         RowBox[{"s2", "[", "s1", "]"}]}], "*)"}], "\[IndentingNewLine]", 
       RowBox[{
        RowBox[{"sofr", "[", "g", "]"}], "=", 
        RowBox[{"FindRoot", "[", 
         RowBox[{
          RowBox[{
           RowBox[{"s2", "[", "g", "]"}], "/.", 
           RowBox[{"{", 
            RowBox[{
             RowBox[{"ku", "\[Rule]", "pku"}], ",", 
             RowBox[{"km", "\[Rule]", "pkm"}], ",", 
             RowBox[{"kbm", "\[Rule]", "pkbm"}], ",", 
             RowBox[{"kbh2", "\[Rule]", "pkbh2"}], ",", 
             RowBox[{"kbh4", "\[Rule]", "pkbh4"}], ",", 
             RowBox[{"kbs2", "\[Rule]", "pkbs2"}], ",", 
             RowBox[{"kbs3", "\[Rule]", "pkbs3"}], ",", 
             RowBox[{"kbs4", "\[Rule]", "pkbs4"}], ",", 
             RowBox[{"Suvhetclass1", "\[Rule]", "pSuvhetclass1"}], ",", 
             RowBox[{"kh", "\[Rule]", 
              RowBox[{"kon", "*", "pHP1hetfree"}]}], ",", 
             RowBox[{"ks", "\[Rule]", 
              RowBox[{"kon", "*", "pSuvhetclass1"}]}], ",", 
             RowBox[{"kbs1", "\[Rule]", "pkbs1"}]}], "}"}]}], ",", 
          RowBox[{"Table", "[", 
           RowBox[{
            RowBox[{"{", 
             RowBox[{
              RowBox[{
               RowBox[{"Flatten", "[", 
                RowBox[{"Table", "[", 
                 RowBox[{
                  RowBox[{"{", 
                   RowBox[{
                    SubscriptBox["n", "i"], ",", 
                    SubscriptBox["m", "i"], ",", 
                    SubscriptBox["hm", "i"], ",", 
                    SubscriptBox["sm", "i"], ",", 
                    SubscriptBox["shm", "i"]}], "}"}], ",", 
                  RowBox[{"{", 
                   RowBox[{"i", ",", 
                    RowBox[{"ms", "[", "g", "]"}]}], "}"}]}], "]"}], "]"}], 
               "[", 
               RowBox[{"[", "l", "]"}], "]"}], ",", "0"}], "}"}], ",", 
            RowBox[{"{", 
             RowBox[{"l", ",", "1", ",", 
              RowBox[{"First", "[", 
               RowBox[{"Dimensions", "[", 
                RowBox[{"Flatten", "[", 
                 RowBox[{"Table", "[", 
                  RowBox[{
                   RowBox[{"{", 
                    RowBox[{
                    SubscriptBox["n", "i"], ",", 
                    SubscriptBox["m", "i"], ",", 
                    SubscriptBox["hm", "i"], ",", 
                    SubscriptBox["sm", "i"], ",", 
                    SubscriptBox["shm", "i"]}], "}"}], ",", 
                   RowBox[{"{", 
                    RowBox[{"i", ",", 
                    RowBox[{"ms", "[", "g", "]"}]}], "}"}]}], "]"}], "]"}], 
                "]"}], "]"}]}], "}"}]}], "]"}]}], "]"}]}], ";", 
       "\[IndentingNewLine]", 
       RowBox[{"(*", 
        RowBox[{
         RowBox[{
         "methyl", " ", "level", " ", "only", " ", "over", " ", 
          "nucleosomes"}], ",", " ", 
         RowBox[{
          RowBox[{"over", " ", "300"}], "-", 
          RowBox[{"(", 
           RowBox[{"number", " ", "of", " ", "ori"}], ")"}]}]}], "*)"}], 
       "\[IndentingNewLine]", 
       RowBox[{
        RowBox[{"Methenrichment2p", "[", "g", "]"}], "=", 
        RowBox[{"(", 
         RowBox[{
          RowBox[{"(", 
           RowBox[{"Sum", "[", 
            RowBox[{
             RowBox[{
              RowBox[{"(", 
               RowBox[{
                SubscriptBox["m", "i"], "+", 
                SubscriptBox["hm", "i"], "+", 
                SubscriptBox["sm", "i"], "+", 
                SubscriptBox["shm", "i"]}], ")"}], "/.", 
              RowBox[{"sofr", "[", "g", "]"}]}], ",", 
             RowBox[{"{", 
              RowBox[{"i", ",", 
               RowBox[{"ms", "[", "g", "]"}]}], "}"}]}], "]"}], ")"}], "/", 
          RowBox[{"(", 
           RowBox[{"3", "-", 
            RowBox[{"(", 
             RowBox[{
              RowBox[{"NoMethyl", "[", "g", "]"}], "/", "100"}], ")"}]}], 
           ")"}]}], ")"}]}], ";", "\[IndentingNewLine]", 
       RowBox[{
        RowBox[{"MI", "[", "g", "]"}], "=", 
        RowBox[{"Table", "[", 
         RowBox[{
          RowBox[{
           RowBox[{"(", 
            RowBox[{"100", "*", 
             RowBox[{"(", 
              RowBox[{
               SubscriptBox["m", "i"], "+", 
               SubscriptBox["hm", "i"], "+", 
               SubscriptBox["sm", "i"], "+", 
               SubscriptBox["shm", "i"]}], ")"}]}], ")"}], "/.", 
           RowBox[{"sofr", "[", "g", "]"}]}], ",", 
          RowBox[{"{", 
           RowBox[{"i", ",", 
            RowBox[{"ms", "[", "g", "]"}]}], "}"}]}], "]"}]}], ";", 
       "\[IndentingNewLine]", 
       RowBox[{
        RowBox[{"MImore", "[", "g", "]"}], "=", 
        RowBox[{"Select", "[", 
         RowBox[{
          RowBox[{"MI", "[", "g", "]"}], ",", 
          RowBox[{
           RowBox[{"#", ">", "28"}], "&"}]}], "]"}]}], ";", 
       "\[IndentingNewLine]", 
       RowBox[{"(*", 
        RowBox[{
         RowBox[{
         "suv", " ", "enrichment", " ", "level", " ", "for", " ", 
          "nucleosomes", " ", "and", " ", "ori", " ", "together"}], ",", " ", 
         
         RowBox[{"over", " ", "300"}]}], " ", "*)"}], "\[IndentingNewLine]", 
       RowBox[{
        RowBox[{"Suvenrichment2p", "[", "g", "]"}], "=", " ", 
        RowBox[{
         RowBox[{"(", 
          RowBox[{
           RowBox[{"(", 
            RowBox[{"Sum", "[", 
             RowBox[{
              RowBox[{
               RowBox[{"(", 
                RowBox[{
                 SubscriptBox["sm", "i"], "+", 
                 SubscriptBox["shm", "i"]}], ")"}], "/.", 
               RowBox[{"sofr", "[", "g", "]"}]}], ",", 
              RowBox[{"{", 
               RowBox[{"i", ",", 
                RowBox[{"ms", "[", "g", "]"}]}], "}"}]}], "]"}], ")"}], "+", 
           RowBox[{
            RowBox[{"NoMethyl", "[", "g", "]"}], "*", 
            RowBox[{"(", 
             RowBox[{
              RowBox[{"First", "[", 
               RowBox[{"sho", "/.", 
                RowBox[{"oriprob", "[", "pHP1hetfree", "]"}]}], "]"}], "+", 
              RowBox[{"First", "[", 
               RowBox[{"so", "/.", 
                RowBox[{"oriprob", "[", "pHP1hetfree", "]"}]}], "]"}]}], 
             ")"}]}]}], ")"}], "/", "3"}]}], ";", "\[IndentingNewLine]", 
       RowBox[{"(*", 
        RowBox[{
         RowBox[{
         "suv", " ", "enrichment", " ", "level", " ", "for", " ", 
          "nucleosomes", " ", "only"}], ",", " ", 
         RowBox[{
          RowBox[{"over", " ", "300"}], "-", 
          RowBox[{"(", 
           RowBox[{"number", " ", "of", " ", "ori"}], ")"}]}]}], " ", "*)"}], 
       "\[IndentingNewLine]", 
       RowBox[{
        RowBox[{"Suvenrichment3p", "[", "g", "]"}], "=", " ", 
        RowBox[{
         RowBox[{"(", 
          RowBox[{"Sum", "[", 
           RowBox[{
            RowBox[{
             RowBox[{"(", 
              RowBox[{
               SubscriptBox["sm", "i"], "+", 
               SubscriptBox["shm", "i"]}], ")"}], "/.", 
             RowBox[{"sofr", "[", "g", "]"}]}], ",", 
            RowBox[{"{", 
             RowBox[{"i", ",", 
              RowBox[{"ms", "[", "g", "]"}]}], "}"}]}], "]"}], ")"}], "/", 
         RowBox[{"(", 
          RowBox[{"3", "-", 
           RowBox[{"(", 
            RowBox[{
             RowBox[{"NoMethyl", "[", "g", "]"}], "/", "100"}], ")"}]}], 
          ")"}]}]}], ";", "  ", "\[IndentingNewLine]", 
       RowBox[{
        RowBox[{"Methenrichmentp", "[", "g", "]"}], "=", 
        RowBox[{"(", 
         RowBox[{
          RowBox[{
           RowBox[{"(", 
            RowBox[{"Sum", "[", 
             RowBox[{
              RowBox[{
               RowBox[{"(", 
                RowBox[{
                 SubscriptBox["m", "i"], "+", 
                 SubscriptBox["hm", "i"], "+", 
                 SubscriptBox["sm", "i"], "+", 
                 SubscriptBox["shm", "i"]}], ")"}], "/.", 
               RowBox[{"sofr", "[", "g", "]"}]}], ",", 
              RowBox[{"{", 
               RowBox[{"i", ",", 
                RowBox[{"ms", "[", "g", "]"}]}], "}"}]}], "]"}], ")"}], "/", 
           RowBox[{"(", "3", ")"}]}], "+", 
          RowBox[{"(", 
           RowBox[{
            RowBox[{"NoMethyl", "[", "g", "]"}], "/", 
            RowBox[{"(", "3", ")"}]}], ")"}]}], ")"}]}], ";", 
       "\[IndentingNewLine]", 
       RowBox[{
        RowBox[{"Methenrichment1p", "[", "g", "]"}], "=", 
        RowBox[{"(", 
         RowBox[{
          RowBox[{"(", 
           RowBox[{"Sum", "[", 
            RowBox[{
             RowBox[{
              RowBox[{"(", 
               RowBox[{
                SubscriptBox["m", "i"], "+", 
                SubscriptBox["hm", "i"], "+", 
                SubscriptBox["sm", "i"], "+", 
                SubscriptBox["shm", "i"]}], ")"}], "/.", 
              RowBox[{"sofr", "[", "g", "]"}]}], ",", 
             RowBox[{"{", 
              RowBox[{"i", ",", 
               RowBox[{"ms", "[", "g", "]"}]}], "}"}]}], "]"}], ")"}], "/", 
          RowBox[{"(", "3", ")"}]}], ")"}]}], ";", "\[IndentingNewLine]", 
       RowBox[{
        RowBox[{"Methenrichmentpsm", "[", "g", "]"}], "=", 
        RowBox[{
         RowBox[{"(", 
          RowBox[{"Sum", "[", 
           RowBox[{
            RowBox[{
             RowBox[{"(", 
              SubscriptBox["sm", "i"], ")"}], "/.", 
             RowBox[{"sofr", "[", "g", "]"}]}], ",", 
            RowBox[{"{", 
             RowBox[{"i", ",", 
              RowBox[{"ms", "[", "g", "]"}]}], "}"}]}], "]"}], ")"}], "/", 
         RowBox[{"(", 
          RowBox[{"3", "-", 
           RowBox[{"(", 
            RowBox[{
             RowBox[{"NoMethyl", "[", "g", "]"}], "/", "100"}], ")"}]}], 
          ")"}]}]}], ";", "\[IndentingNewLine]", 
       RowBox[{
        RowBox[{"Methenrichmentpshm", "[", "g", "]"}], "=", 
        RowBox[{
         RowBox[{"(", 
          RowBox[{"Sum", "[", 
           RowBox[{
            RowBox[{
             RowBox[{"(", 
              SubscriptBox["shm", "i"], ")"}], "/.", 
             RowBox[{"sofr", "[", "g", "]"}]}], ",", 
            RowBox[{"{", 
             RowBox[{"i", ",", 
              RowBox[{"ms", "[", "g", "]"}]}], "}"}]}], "]"}], ")"}], "/", 
         RowBox[{"(", 
          RowBox[{"3", "-", 
           RowBox[{"(", 
            RowBox[{
             RowBox[{"NoMethyl", "[", "g", "]"}], "/", "100"}], ")"}]}], 
          ")"}]}]}], ";", "\[IndentingNewLine]", 
       RowBox[{
        RowBox[{"Methenrichmentpsmn", "[", "g", "]"}], "=", 
        RowBox[{
         RowBox[{"(", 
          RowBox[{"Sum", "[", 
           RowBox[{
            RowBox[{
             RowBox[{"(", 
              SubscriptBox["sm", "i"], ")"}], "/.", 
             RowBox[{"sofr", "[", "g", "]"}]}], ",", 
            RowBox[{"{", 
             RowBox[{"i", ",", 
              RowBox[{"ms", "[", "g", "]"}]}], "}"}]}], "]"}], ")"}], "/", 
         RowBox[{"(", "300", ")"}]}]}], ";", "\[IndentingNewLine]", 
       RowBox[{
        RowBox[{"Methenrichmentpshmn", "[", "g", "]"}], "=", 
        RowBox[{
         RowBox[{"(", 
          RowBox[{"Sum", "[", 
           RowBox[{
            RowBox[{
             RowBox[{"(", 
              SubscriptBox["shm", "i"], ")"}], "/.", 
             RowBox[{"sofr", "[", "g", "]"}]}], ",", 
            RowBox[{"{", 
             RowBox[{"i", ",", 
              RowBox[{"ms", "[", "g", "]"}]}], "}"}]}], "]"}], ")"}], "/", 
         RowBox[{"(", "300", ")"}]}]}], ";", "\[IndentingNewLine]", 
       RowBox[{
        RowBox[{"FrpersmPCH", "[", "g", "]"}], "=", 
        RowBox[{
         RowBox[{"(", 
          RowBox[{"Sum", "[", 
           RowBox[{
            RowBox[{
             RowBox[{"(", 
              SubscriptBox["sm", "i"], ")"}], "/.", 
             RowBox[{"sofr", "[", "g", "]"}]}], ",", 
            RowBox[{"{", 
             RowBox[{"i", ",", 
              RowBox[{"ms", "[", "g", "]"}]}], "}"}]}], "]"}], ")"}], "/", 
         RowBox[{"(", "3", ")"}]}]}], ";", "\[IndentingNewLine]", 
       RowBox[{
        RowBox[{"FrpershmPCH", "[", "g", "]"}], "=", 
        RowBox[{
         RowBox[{"(", 
          RowBox[{"Sum", "[", 
           RowBox[{
            RowBox[{
             RowBox[{"(", 
              SubscriptBox["shm", "i"], ")"}], "/.", 
             RowBox[{"sofr", "[", "g", "]"}]}], ",", 
            RowBox[{"{", 
             RowBox[{"i", ",", 
              RowBox[{"ms", "[", "g", "]"}]}], "}"}]}], "]"}], ")"}], "/", 
         RowBox[{"(", "3", ")"}]}]}], ";", "\[IndentingNewLine]", 
       RowBox[{
        RowBox[{"FrpersoPCH", "[", "g", "]"}], "=", 
        RowBox[{
         RowBox[{"NoMethyl", "[", "g", "]"}], "*", 
         RowBox[{
          RowBox[{"(", 
           RowBox[{"First", "[", 
            RowBox[{"so", "/.", 
             RowBox[{"oriprob", "[", "pHP1hetfree", "]"}]}], "]"}], ")"}], 
          "/", "3"}]}]}], ";", "\[IndentingNewLine]", 
       RowBox[{
        RowBox[{"FrpershoPCH", "[", "g", "]"}], "=", 
        RowBox[{
         RowBox[{"NoMethyl", "[", "g", "]"}], "*", 
         RowBox[{
          RowBox[{"(", 
           RowBox[{"First", "[", 
            RowBox[{"sho", "/.", 
             RowBox[{"oriprob", "[", "pHP1hetfree", "]"}]}], "]"}], ")"}], 
          "/", "3"}]}]}], ";", "\[IndentingNewLine]", "\[IndentingNewLine]", 
       RowBox[{"MSTotal", "=", 
        RowBox[{"Table", "[", 
         RowBox[{
          RowBox[{
           RowBox[{"(", 
            RowBox[{
             RowBox[{"(", 
              RowBox[{
               SubscriptBox["m", "i"], "+", 
               SubscriptBox["hm", "i"], "+", 
               SubscriptBox["sm", "i"], "+", 
               SubscriptBox["shm", "i"]}], ")"}], "/.", 
             RowBox[{"sofr", "[", "g", "]"}]}], ")"}], "*", "100"}], ",", 
          RowBox[{"{", 
           RowBox[{"i", ",", "1", ",", "300"}], "}"}]}], "]"}]}], ";", 
       "\[IndentingNewLine]", 
       RowBox[{"tot", "=", 
        RowBox[{"ListLinePlot", "[", 
         RowBox[{"MSTotal", ",", 
          RowBox[{"AspectRatio", "\[Rule]", " ", 
           RowBox[{"1", "/", "6"}]}], ",", 
          RowBox[{"PlotRange", "\[Rule]", 
           RowBox[{"{", " ", 
            RowBox[{
             RowBox[{"{", 
              RowBox[{"0", ",", "155"}], "}"}], ",", 
             RowBox[{"{", 
              RowBox[{"0", ",", "100"}], "}"}]}], "}"}]}], ",", 
          RowBox[{"Frame", "\[Rule]", "True"}], ",", 
          RowBox[{"LabelStyle", "\[Rule]", 
           RowBox[{"Directive", "[", "16", "]"}]}], ",", 
          RowBox[{"Filling", "\[Rule]", "Axis"}], ",", 
          RowBox[{"PlotStyle", "\[Rule]", "Blue"}], ",", 
          RowBox[{"FillingStyle", "\[Rule]", " ", "Blue"}], ",", 
          RowBox[{"GridLines", "\[Rule]", "Automatic"}], ",", 
          RowBox[{"FrameLabel", "\[Rule]", " ", 
           RowBox[{"{", 
            RowBox[{
            "\"\<Nucleosome position\>\"", ",", "\"\<H3K9me3(%)\>\""}], 
            "}"}]}]}], "]"}]}], ";", "\[IndentingNewLine]", 
       "\[IndentingNewLine]", 
       RowBox[{"{", 
        RowBox[{
         RowBox[{"Methenrichment2p", "[", "g", "]"}], ",", 
         RowBox[{"Suvenrichment3p", "[", "g", "]"}], ",", 
         RowBox[{"Suvenrichment2p", "[", "g", "]"}], ",", 
         RowBox[{"FrpersmPCH", "[", "g", "]"}], ",", 
         RowBox[{"FrpershmPCH", "[", "g", "]"}], ",", 
         RowBox[{"FrpersoPCH", "[", "g", "]"}], ",", 
         RowBox[{"FrpershoPCH", "[", "g", "]"}], ",", 
         RowBox[{"Show", "[", "tot", "]"}], ",", 
         RowBox[{"First", "[", 
          RowBox[{"Dimensions", "[", 
           RowBox[{"MImore", "[", "g", "]"}], "]"}], "]"}], ",", 
         RowBox[{"N", "[", 
          RowBox[{"(", 
           RowBox[{
            RowBox[{"(", 
             RowBox[{"100", "*", 
              RowBox[{"First", "[", 
               RowBox[{"Dimensions", "[", 
                RowBox[{"MImore", "[", "g", "]"}], "]"}], "]"}]}], ")"}], "/", 
            RowBox[{"(", 
             RowBox[{"300", "-", 
              RowBox[{"NoMethyl", "[", "g", "]"}]}], ")"}]}], ")"}], "]"}]}], 
        "}"}]}]}], "\[IndentingNewLine]", "\[IndentingNewLine]", "]"}]}], 
   ";"}]}]], "Input",
 CellChangeTimes->{{3.599388280532323*^9, 3.599388280907269*^9}, {
   3.599388373408833*^9, 3.5993883997791986`*^9}, {3.599388626687777*^9, 
   3.599388637256411*^9}, {3.5993888337264347`*^9, 3.599388845243156*^9}, {
   3.599388922159902*^9, 3.599388975184538*^9}, {3.599389092123246*^9, 
   3.599389099669463*^9}, 3.5993892017266607`*^9, {3.5993892512908287`*^9, 
   3.599389262610672*^9}, {3.599389323440604*^9, 3.599389346390407*^9}, {
   3.599389409411227*^9, 3.599389450576981*^9}, {3.599390085363855*^9, 
   3.5993902618073997`*^9}, {3.599390441245049*^9, 3.5993905167868643`*^9}, {
   3.5993957822794933`*^9, 3.599395782964471*^9}, {3.599396346325549*^9, 
   3.59939634649797*^9}, {3.607691187147213*^9, 3.607691220018797*^9}, {
   3.607691545945362*^9, 3.6076915570972433`*^9}, {3.607691663982071*^9, 
   3.607691671701557*^9}, {3.6113020514790897`*^9, 3.611302097269239*^9}, 
   3.611302133144779*^9, {3.611302179728786*^9, 3.6113022905305853`*^9}, {
   3.611302435143598*^9, 3.6113024804305563`*^9}, {3.611302511159505*^9, 
   3.611302518056003*^9}, {3.611302570491355*^9, 3.611302642016334*^9}, {
   3.61130270545881*^9, 3.611302712392618*^9}, {3.611302785604484*^9, 
   3.611302793087241*^9}, {3.611302882256496*^9, 3.611302886845983*^9}, {
   3.6113029916654863`*^9, 3.6113030554145193`*^9}, {3.6113031265709877`*^9, 
   3.6113031726773252`*^9}, 3.611303205742074*^9, 3.611303237022429*^9, {
   3.611303351241851*^9, 3.611303351617855*^9}, {3.611311437978951*^9, 
   3.611311438759911*^9}, {3.611311541243099*^9, 3.611311564071967*^9}, {
   3.611311611350727*^9, 3.611311618821127*^9}, {3.61131168692642*^9, 
   3.611311719355434*^9}, {3.6113124922858257`*^9, 3.6113125243403177`*^9}, {
   3.611312602007866*^9, 3.611312607300215*^9}}],

Cell[BoxData[
 RowBox[{
  RowBox[{"(*", 
   RowBox[{"Euch", " ", "function"}], "*)"}], 
  RowBox[{
   RowBox[{
    RowBox[{"Systm300nostimfreelevel", "[", 
     RowBox[{
     "pku_", ",", "pkm_", ",", "pkbm_", ",", "pkbh2_", ",", "pkbh4_", ",", 
      "pkbs2_", ",", "pkbs3_", ",", "pkbs4_", ",", "pHP1hetfree_", ",", 
      "pSuvhetclass1_", ",", "pkbs1_", ",", "pke_"}], "]"}], ":=", 
    RowBox[{"Module", "[", 
     RowBox[{
      RowBox[{"{", "Stad", "}"}], ",", "\[IndentingNewLine]", 
      RowBox[{"(*", "Param", "*)"}], "\[IndentingNewLine]", 
      RowBox[{
       RowBox[{"kon", "=", "1.05"}], ";", "\[IndentingNewLine]", 
       RowBox[{"(*", 
        RowBox[{
        "Searching", " ", "for", " ", "the", " ", "roots", " ", "in", " ", 
         "system", " ", "s4"}], " ", "*)"}], "\[IndentingNewLine]", 
       RowBox[{"sofr1", "=", 
        RowBox[{"FindRoot", "[", 
         RowBox[{
          RowBox[{"s4", "/.", 
           RowBox[{"{", 
            RowBox[{
             RowBox[{"ku", "\[Rule]", "pku"}], ",", 
             RowBox[{"km", "\[Rule]", "pkm"}], ",", 
             RowBox[{"kbm", "\[Rule]", "pkbm"}], ",", 
             RowBox[{"kbh2", "\[Rule]", "pkbh2"}], ",", 
             RowBox[{"kbh4", "\[Rule]", "pkbh4"}], ",", 
             RowBox[{"kbs2", "\[Rule]", "pkbs2"}], ",", 
             RowBox[{"kbs3", "\[Rule]", "pkbs3"}], ",", 
             RowBox[{"kbs4", "\[Rule]", "pkbs4"}], ",", 
             RowBox[{"Suvhetclass1", "\[Rule]", "pSuvhetclass1"}], ",", 
             RowBox[{"kh", "\[Rule]", 
              RowBox[{"kon", "*", "pHP1hetfree"}]}], ",", 
             RowBox[{"ks", "\[Rule]", 
              RowBox[{"kon", "*", "pSuvhetclass1"}]}], ",", 
             RowBox[{"kbs1", "\[Rule]", "pkbs1"}], ",", 
             RowBox[{"ke", "\[Rule]", " ", "pke"}]}], "}"}]}], ",", 
          RowBox[{"Table", "[", 
           RowBox[{
            RowBox[{"{", 
             RowBox[{
              RowBox[{
               RowBox[{"Flatten", "[", 
                RowBox[{"Table", "[", 
                 RowBox[{
                  RowBox[{"{", 
                   RowBox[{
                    SubscriptBox["n", "i"], ",", 
                    SubscriptBox["m", "i"], ",", 
                    SubscriptBox["hm", "i"], ",", 
                    SubscriptBox["sm", "i"], ",", 
                    SubscriptBox["shm", "i"]}], "}"}], ",", 
                  RowBox[{"{", 
                   RowBox[{"i", ",", "1", ",", "300"}], "}"}]}], "]"}], "]"}],
                "[", 
               RowBox[{"[", "l", "]"}], "]"}], ",", "0"}], "}"}], ",", 
            RowBox[{"{", 
             RowBox[{"l", ",", "1", ",", 
              RowBox[{"First", "[", 
               RowBox[{"Dimensions", "[", 
                RowBox[{"Flatten", "[", 
                 RowBox[{"Table", "[", 
                  RowBox[{
                   RowBox[{"{", 
                    RowBox[{
                    SubscriptBox["n", "i"], ",", 
                    SubscriptBox["m", "i"], ",", 
                    SubscriptBox["hm", "i"], ",", 
                    SubscriptBox["sm", "i"], ",", 
                    SubscriptBox["shm", "i"]}], "}"}], ",", 
                   RowBox[{"{", 
                    RowBox[{"i", ",", "1", ",", "300"}], "}"}]}], "]"}], 
                 "]"}], "]"}], "]"}]}], "}"}]}], "]"}]}], "]"}]}], ";", 
       "\[IndentingNewLine]", 
       RowBox[{"(*", 
        RowBox[{
        "methyl", " ", "level", " ", "only", " ", "over", " ", "all", " ", 
         "300", " ", "nucleosomes"}], "*)"}], "\[IndentingNewLine]", 
       RowBox[{"Methenrichment2p1", "=", 
        RowBox[{
         RowBox[{"(", 
          RowBox[{"Sum", "[", 
           RowBox[{
            RowBox[{
             RowBox[{"(", 
              RowBox[{
               SubscriptBox["m", "i"], "+", 
               SubscriptBox["hm", "i"], "+", 
               SubscriptBox["sm", "i"], "+", 
               SubscriptBox["shm", "i"]}], ")"}], "/.", "sofr1"}], ",", 
            RowBox[{"{", 
             RowBox[{"i", ",", "1", ",", "300"}], "}"}]}], "]"}], ")"}], "/", 
         "3"}]}], ";", "\[IndentingNewLine]", 
       RowBox[{"(*", 
        RowBox[{
        "suv", " ", "enrichment", " ", "level", " ", "all", " ", "300", " ", 
         "nucleosomes"}], "*)"}], "\[IndentingNewLine]", 
       RowBox[{"Suvenrichment2p1", "=", " ", 
        RowBox[{
         RowBox[{"(", 
          RowBox[{"Sum", "[", 
           RowBox[{
            RowBox[{
             RowBox[{"(", 
              RowBox[{
               SubscriptBox["sm", "i"], "+", 
               SubscriptBox["shm", "i"]}], ")"}], "/.", "sofr1"}], ",", 
            RowBox[{"{", 
             RowBox[{"i", ",", "1", ",", "300"}], "}"}]}], "]"}], ")"}], "/", 
         "3"}]}], ";", "\[IndentingNewLine]", 
       RowBox[{"MSTotaleu", "=", 
        RowBox[{"Table", "[", 
         RowBox[{
          RowBox[{
           RowBox[{"(", 
            RowBox[{
             RowBox[{"(", 
              RowBox[{
               SubscriptBox["m", "i"], "+", 
               SubscriptBox["hm", "i"], "+", 
               SubscriptBox["sm", "i"], "+", 
               SubscriptBox["shm", "i"]}], ")"}], "/.", "sofr1"}], ")"}], "*",
            "100"}], ",", 
          RowBox[{"{", 
           RowBox[{"i", ",", "1", ",", "300"}], "}"}]}], "]"}]}], ";", 
       "\[IndentingNewLine]", 
       RowBox[{"toteu", "=", 
        RowBox[{"ListLinePlot", "[", 
         RowBox[{"MSTotaleu", ",", 
          RowBox[{"AspectRatio", "\[Rule]", " ", 
           RowBox[{"1", "/", "6"}]}], ",", 
          RowBox[{"PlotRange", "\[Rule]", 
           RowBox[{"{", " ", 
            RowBox[{
             RowBox[{"{", 
              RowBox[{"0", ",", "155"}], "}"}], ",", 
             RowBox[{"{", 
              RowBox[{"0", ",", "100"}], "}"}]}], "}"}]}], ",", 
          RowBox[{"Frame", "\[Rule]", "True"}], ",", 
          RowBox[{"LabelStyle", "\[Rule]", 
           RowBox[{"Directive", "[", "16", "]"}]}], ",", 
          RowBox[{"Filling", "\[Rule]", "Axis"}], ",", 
          RowBox[{"PlotStyle", "\[Rule]", "Blue"}], ",", 
          RowBox[{"FillingStyle", "\[Rule]", " ", "Blue"}], ",", 
          RowBox[{"GridLines", "\[Rule]", "Automatic"}], ",", 
          RowBox[{"FrameLabel", "\[Rule]", " ", 
           RowBox[{"{", 
            RowBox[{
            "\"\<Nucleosome position\>\"", ",", "\"\<H3K9me3(%)\>\""}], 
            "}"}]}]}], "]"}]}], ";", "  ", "\[IndentingNewLine]", 
       RowBox[{"{", 
        RowBox[{"Methenrichment2p1", ",", "Suvenrichment2p1", ",", 
         RowBox[{"Show", "[", "toteu", "]"}]}], "}"}]}]}], 
     "\[IndentingNewLine]", "]"}]}], ";"}]}]], "Input",
 CellChangeTimes->{{3.5993903819250603`*^9, 3.59939040929351*^9}, {
  3.599390526892858*^9, 3.599390551853353*^9}, {3.599390607493658*^9, 
  3.5993906950435467`*^9}, {3.5993907532728567`*^9, 3.599390934229555*^9}, {
  3.6113050035449123`*^9, 3.611305007197105*^9}, {3.611305041432601*^9, 
  3.611305105269045*^9}, {3.6113051510132504`*^9, 3.611305208579605*^9}, {
  3.611305243411086*^9, 3.611305286507532*^9}}]
}, Open  ]],

Cell[CellGroupData[{

Cell["PCH suv dn 13 \[PlusMinus] 2 %", "Subtitle",
 CellChangeTimes->{{3.571124670521122*^9, 3.571124725538108*^9}, {
  3.59930440159339*^9, 3.5993044078696003`*^9}, {3.5993048397645397`*^9, 
  3.599304845117486*^9}, {3.5993158869878693`*^9, 3.599315906971591*^9}},
 Background->GrayLevel[0.85]],

Cell[BoxData[
 RowBox[{
  RowBox[{
   RowBox[{"Systm300freelevel", "[", 
    RowBox[{
    "10", ",", "0.00018", ",", "0.000475", ",", "0.0013", ",", "20", ",", 
     "0.5", ",", "11.3", ",", "2", ",", "0.25", ",", "1.5", ",", "0", ",", 
     "120"}], "]"}], "[", 
   RowBox[{"[", "8", "]"}], "]"}], ";"}]], "Input",
 CellChangeTimes->{{3.611303573672386*^9, 3.611303598885351*^9}, 
   3.6113036457699327`*^9, 3.611304530977187*^9}],

Cell[CellGroupData[{

Cell[BoxData[
 RowBox[{
  RowBox[{"Systm300freelevel", "[", 
   RowBox[{
   "10", ",", "0.00018", ",", "0.000475", ",", "0.0013", ",", "20", ",", 
    "0.5", ",", "11.3", ",", "2", ",", "0.25", ",", "1.5", ",", "0", ",", 
    "120"}], "]"}], "[", 
  RowBox[{"[", "1", "]"}], "]"}]], "Input",
 CellChangeTimes->{{3.611303628402203*^9, 3.611303631170525*^9}}],

Cell[BoxData["12.995465725233009`"], "Output",
 CellChangeTimes->{3.607691606588657*^9, 3.607691689919128*^9, 
  3.6113036417985687`*^9}]
}, Open  ]],

Cell[" ", "Text",
 Editable->False,
 Selectable->False,
 CellFrame->{{0, 0}, {0, 3}},
 ShowCellBracket->False,
 CellMargins->{{0, 0}, {1, 1}},
 CellElementSpacings->{"CellMinHeight"->1},
 CellFrameMargins->0,
 CellFrameColor->RGBColor[0, 0, 1],
 CellSize->{Inherited, 5}],

Cell[" ", "Text",
 Editable->False,
 Selectable->False,
 CellFrame->{{0, 0}, {0, 3}},
 ShowCellBracket->False,
 CellMargins->{{0, 0}, {1, 1}},
 CellElementSpacings->{"CellMinHeight"->1},
 CellFrameMargins->0,
 CellFrameColor->RGBColor[0, 0, 1],
 CellSize->{Inherited, 5}]
}, Open  ]]
}, Open  ]],

Cell[CellGroupData[{

Cell["Fig 7C  ", "Title",
 CellChangeTimes->{{3.6113007038966007`*^9, 3.611300712925271*^9}, {
   3.61130078794911*^9, 3.611300796283287*^9}, 3.611305692251075*^9, 
   3.6113058084287167`*^9, 3.611310803728444*^9},
 Background->RGBColor[1, 0.9, 0.8]],

Cell["PCH wt 38 \[PlusMinus] 5 %", "Subtitle",
 CellChangeTimes->{{3.571124670521122*^9, 3.571124687984297*^9}, {
   3.571124727850224*^9, 3.571124738338716*^9}, {3.571124869336852*^9, 
   3.571124875650361*^9}, {3.5993159192513857`*^9, 3.599315923947631*^9}, 
   3.611305692251322*^9, 3.6113058084289103`*^9},
 Background->GrayLevel[0.85]],

Cell[CellGroupData[{

Cell[BoxData[
 RowBox[{
  RowBox[{"Systm300freelevel", "[", 
   RowBox[{
   "10", ",", "0.00018", ",", "0.000475", ",", "0.0013", ",", "20", ",", 
    "0.5", ",", "11.3", ",", "2", ",", "0.25", ",", "1.5", ",", "0.05", ",", 
    "120"}], "]"}], "[", 
  RowBox[{"[", "8", "]"}], "]"}]], "Input",
 CellChangeTimes->{3.6113056922514963`*^9, 3.6113058084290857`*^9}],

Cell[BoxData[
 GraphicsBox[{{}, GraphicsComplexBox[CompressedData["
1:eJxdl3tYjekaxouZSgwxyWRk0AEpmlBJ6i6VCumw0oHq61xr1WqtNKm2w2IQ
ZaZ2IzVNk2UcwowYcoihpYMUkh2RooVyGFEz7TLCtr99zXq+fa3PP12/636f
9/Ze6/3e536mRib7xQzT0NDw09TQ+N9f1T9sDJ3V4J69GH+jDmzKO5LcA11U
rIe9uXVmHQ1QsT42po9oCo8h/gxZZ2dOtP/YWcWT8I/UsJ2T6qh+Cq69yVma
OsNVxSY4F9GveWMxsRnCNjw1z9Ak/xm4PbGx4qSI9jPH9B/GdBYOkp8FLgnH
L5u7ifTZGDXnS43cGVRvBeOtpT8uyaT9rZHj35+skUU8F+N1PdtjXGn9PFS4
n/nH9WO033zEVXTlrbYltkHv7m4t5jyxLdqhkIQHU70disbXPxyzn/a3B6Tt
T+Q/Ey9Ei+3ezkcJtN4Bprg85kkr7bcIh5r8h8WFEjtijfB0rvsDYics/1pz
neNaqgfsHj+wNbxI+zvDsEzHcU6NimXOmJB7o0Cwmda7QL4q8uKZPtV+Mhcw
X+l33kqj/Rfj/QnvPOUA6YtxRS83+uccqndF7oMhY4Nm8nODdd6R0uoW8nPD
vPyuYb98R+vdcdR0RIvFcBeV7o7zl6tMTXeQ3xIECY4YfdAifQlqfC/k7C6m
eg9kuN7KXnGf/DzxRifstYGS/DwReWr/t/vktN4LdYK6zJFjaT8vXNDptnmz
m/yWwrNx9MDbT0lfCktjH8HAAapfBuGO5Lfip+S3HPlHfxhZ/Jz8lmPG6JDs
o0dovTcG3+hvvPk57eeNpNCnA1V7yW8FJhWddDCeTPoKvArL1VKWU70P7A/q
Lorppf198J/My+Iv/lCxwgfhrZ0hP52g9b4oWnDWmDFR7QdfDLdWvvA/Qr+X
Lxx8Xfc7mKl0hS+MNNKPapymej8kj352uG6A/PwwTVBaYf6a/Pyg29GfP6KS
1vtD8m4g220W+fkjO3lZv9Ov5OcPeeiFF/UW5OePY3mPm2rPU70AerqpV3qH
yE+Aw/qHrMa9Iz8BXiwT73O4SOsDoFOk86bTivwCcM7qbanyNPkFwGpc5LGJ
1uQXgF+D2uakKah+Ja7ekcHkA/mtxNzNP9/RY+/p3+tX4trumY/Sq2l9IB52
zxFI5pNfIHJvLP79K/q+ZYHIcdomkNiQXyB8+/WsPGqpPghFV0Nc8oap9pcF
QctKYOwznPyCENXcU/C8jtYHY5zWkSyTBeQXjNPCZwssq8gvGIXuTZ/3k64I
Rs3ys2vC66k+BENBHxkJPia/EIzdl93+klgRglybaOXRK7R+FUr/HDps5EB+
q9AkfOszvZr8VuHDq6bcS6QrVqHPuUHW2kD1q/HdhgkLs7TJbzUirDzkH4gV
q2HuPJvpaKT1oejpWXpljSP5heK9R6fmulryC8UBj21P/iBdEYrdFYF7FVep
Pgxdo4P32Y8gvzBscTY0KyBWhOFZT8GGrddofTi0POx87EB+4cjXH7vD4TL5
hcOr7o35LtIV4ZBqGl2YdZ3qGXiVFO7K1FXtDwbfbD5TVknMMGgL7+6poPUy
Bp9Kru9Z66zaT86g/i/lp1/Vq/wUDALeRew/SbqSQZBl986pTeQXgcE9Jv9c
MZL8IsB49txOJWYiUHKs7IcUWi+LwPbEnTr2LuQXgfA9736zvEJ+Ebh0ouFC
IOnKCAwYuTCHOL9IGE1x0q3i/CJRYP0k+SrnF4n82ksrazi/SBRmNUu3cH6R
aNyUPVPE+UXC3bZtF6crI6Ftbr6bq9eIgu76+Hpuf0RhnI+ghPNnoiA4N+aL
w5xfFMSLdCuCOL8otBy06ZzN+UWha3K120LOLwoB9o/ureH8oqF47GiYxvlF
Y9qZ7Xq+nF80Aq7VeRtzftHInGlz7hT3+0Uj/m51+Fru94vG1FK/Dxnc7xeN
eXNN553h7ksMaqosOs9z9yUGDqm2I9dz9yUGmZsvfTObuy8xKO9cIS6k+yeP
wZEWzdGg+6mIwV1r7UcLSVfGYO6fTve3c/c7Fn3fnmOK6P4jFgfy9ac5EjOx
OJ5guquWvh9ZLLaUvU8apO9LHovyDOFdGX1/ili49YkPpJOujEXebe1XSu77
jUN+8Yd/D9chvzisS9Jvz6HvnYmD15bIE+30PsjiYHR767p6ej/kcdizr7HE
kt4XRRwKftk1aEy6Mg6m9lurTnLvUzyM/LVF/fR+IR4T665phhAz8WjRSRoV
S++fLB7FOQ4lQ/Q+ylk26LSYT++nIh4FfSZpFqQr47H9VcNAH/f+JkA36v3E
QHqfkYBdTtN/LKT3m0lA3WdlcT70vssSsLTo+aEMev/lCXAf59OwkfqDIgFR
Ly3NM6l/KBNQJvb6aDPXX4TwDpibZkj9B0KkiwICLKk/MULo3pT4y6h/yYRY
nLPfyoz6m1yIiuQfG3qo/ymE6LL4YkIP9UelEJuMbz1awvVPEQ4VOV2fRP0V
Itwdsh8cov7LiDDfWeB1k/qzTIS0++kGrdS/5SJ0ZZf1elN/V4hw78bkDAH1
f6UIOyw/kUzg8kEiprbva7Sl/IBEfFxSsbaF8gWTiEr3yol6lD9kibii/drc
m/KJPBGpdbWZsZRfFInoef3ZwRTKN8pEVGwtzj3J5Z8kzPp+469zKB8hCbHC
Gkka5ScmCaIYW49+yleyJIT2uk1fQPlLnoT13bXz71A+UyTBOCv93DPKb8ok
dBWXWNZw+U6MhHa/HeWU/yDGoReXq7dQPmTEeGfxoO6Tg+Qnxk+pNfcm6JOf
GOOD87oMCslPjFEjb9rNpHyqFCPE1CGwisuvyfj6JlZ/SfkWyVBG3msUUf5l
kvG9ZgRzmvKxLBmdFfpFxtrkl4xcR9HkZZSvFclo8j88SkD5W5kMrWG9zc1c
PpdgW01VVTfl9ykSWB+9Nc2B8r2VBL2W01NbKf9DgvC9pbbjBlX7+0jwk+i2
s+5aFTMSuJb+fuslzRcSCfIqssqzaP6QSVBS2RHK0HwilyAyo852Bc0vxyXo
1HdftI7mG4UETeM3pX1L80+zBN4NSw1P0XyklEDocf4jmzsq7pOgLSLAaY6Q
zifF4LzyeS9o/poixemUtqtRNJ9ZSVHwm12XguY3SPE642F0C33fPlIEn6g2
7KD5j5GizfhVrt9xOp8Up4rO5j+l+VEmxX2DlxmbaL6US1FostPsIc2fx6W4
OLnzgftMOp8U3Xek+fqb6XxSZDiP3Fb8WjXfKqVYP2b1wuuJdD4pIjZt6Cga
RudLAWNlbfnelc6XAjdRncFYczpfCrJz2iYsqHdRnS8Ff7aOf/65Dp0vBTni
1uVmCSo/JgWNLy/1VTSpWJKCf4XY748JVdXLUpD71NKzMl/lL2fr9ZuTeqap
+HgKHgfoxM4OofuXgsqenqi/7i9S/X816K/q3xQem/DYisfWPLbjsT2PwWNn
Hrvy2I3HHjz25PEyHi/nsY86y3jMzmPqOo/Z+Uld5zE776jrPGbnE3Wdx+w8
oa7zmM3/6jqP2byurvOYzddqCB6zeVhd5zGbX9V1HrN5U13nMZsP1XUes3lO
Xecxm7/UdR6zeUld5zGbb9R1HrN5RF3nMZsf1HUes/1eXecx25/VdR6z/VRd
5zHb/9R1HrP9Sl3nMdtf1HAKj2U8lvOYfb/V63ks47Gcx+z7qF7PYxmP5TxW
/J//Cwgz1vM=
    "], {{{}, 
      {RGBColor[0, 0, 1], EdgeForm[None], 
       GraphicsGroupBox[{PolygonBox[{{260, 337, 338, 262, 261}}], 
         PolygonBox[CompressedData["
1:eJwt1Hl8j3UAB/AfKmIyjGY0O+Qo7GhHtLY1k9khFkKEFbnaUiRdCilHF6X7
dOWspEQpRQfpkg5HUSldKuUqHd7fXvvj/Xs+z+vzvJ7f93o9iRVV5ZU1I5HI
6ZxMnXCtEYnU5RS5PlHUo271Mw3CvT6KJnIMjWlEQ6I5LTynjyZZTiKRBFoS
TzpN9E05W84mi0wyOItW4Z36Rpwht6MtbWhdPe6mYZxhvLSQmxNHM2I5lX+4
QN+TWtSkBhH+c/mXTuFZ97HkybmcSw7n0Jlu4f3hfyiTSymhmO4U0SPMXx9P
b/lCyulFzzAO+oR10CdwsTyA/vTjIvpyZlhXfQxpciopdKQD7bmUZH0rRsoj
uJzhDOMyRoV10rfmSrmKSq5gDKMZG9ZU35YJ8jWMZxxXcxX5YU31cZwvd6WQ
LhRwHteGPQp7xU3yjdzA9VzHRCaFuenbc6s8lSlM5hZuZlqYo74js+SZzGA6
t3Mbq8O+6HNYJ7/Cy6xlDS9xL2n6dB6SH+QB7mcu9/Fq2Gd9LhvlDbzB66zn
NR4O51GfwZPyEzzOYzzKIywmO5xlnpFXsJxlLGUJz4Zzpu/Mi/ILrOJ5VvIc
T5Gpz+JpeRELWcB85jGQRH0SFfJQhjCYSxjEm+Tp83lX3swm3uFt3uIwZfoe
/C0f4y/+5ChH+Ipu+iL2yd/xLXv5hq/5OJwDfSHb5c/5jE/5hG1sCWdEX8BW
+SM+5APe5z12hHMVzhd75N18yRfsYid3kKJPZY48m3u4m7u4k18p0ZdySD7I
H/zOAX7je7rri/lF3s/P/MSP/BD5//MQqe2nDrXlkziRE6hF+HYeB8rljko=

          "]]}]}, {}, {}}, {{}, {}, 
      {RGBColor[0, 0, 1], LineBox[{1, 2, 3, 4, 5, 6, 7}], 
       LineBox[{8, 9, 10, 11, 12, 13, 14}], 
       LineBox[{15, 16, 17, 18, 19, 20, 21}], 
       LineBox[{22, 23, 24, 25, 26, 27, 28}], 
       LineBox[{29, 30, 31, 32, 33, 34, 35}], 
       LineBox[{36, 37, 38, 39, 40, 41, 42}], 
       LineBox[{43, 44, 45, 46, 47, 48, 49}], 
       LineBox[{50, 51, 52, 53, 54, 55, 56}], 
       LineBox[{57, 58, 59, 60, 61, 62, 63}], 
       LineBox[{64, 65, 66, 67, 68, 69, 70}], 
       LineBox[{71, 72, 73, 74, 75, 76, 77}], 
       LineBox[{78, 79, 80, 81, 82, 83, 84}], 
       LineBox[{85, 86, 87, 88, 89, 90, 91}], 
       LineBox[{92, 93, 94, 95, 96, 97, 98}], 
       LineBox[{99, 100, 101, 102, 103, 104, 105}], 
       LineBox[{106, 107, 108, 109, 110, 111, 112}], 
       LineBox[{113, 114, 115, 116, 117, 118, 119}], 
       LineBox[{120, 121, 122, 123, 124, 125, 126}], 
       LineBox[{127, 128, 129, 130, 131, 132, 133}], 
       LineBox[{134, 135, 136, 137, 138, 139, 140}], 
       LineBox[{141, 142, 143, 144, 145, 146, 147}], 
       LineBox[{148, 149, 150, 151, 152, 153, 154}], 
       LineBox[{155, 156, 157, 158, 159, 160, 161}], 
       LineBox[{162, 163, 164, 165, 166, 167, 168}], 
       LineBox[{169, 170, 171, 172, 173, 174, 175}], 
       LineBox[{176, 177, 178, 179, 180, 181, 182}], 
       LineBox[{183, 184, 185, 186, 187, 188, 189}], 
       LineBox[{190, 191, 192, 193, 194, 195, 196}], 
       LineBox[{197, 198, 199, 200, 201, 202, 203}], 
       LineBox[{204, 205, 206, 207, 208, 209, 210}], 
       LineBox[{211, 212, 213, 214, 215, 216, 217}], 
       LineBox[{218, 219, 220, 221, 222, 223, 224}], 
       LineBox[{225, 226, 227, 228, 229, 230, 231}], 
       LineBox[{232, 233, 234, 235, 236, 237, 238}], 
       LineBox[{239, 240, 241, 242, 243, 244, 245}], 
       LineBox[{246, 247, 248, 249, 250, 251, 252}], 
       LineBox[{253, 254, 255, 256, 257, 258, 259}], 
       LineBox[{260, 261, 262}]}}}], {}},
  AspectRatio->NCache[
    Rational[1, 6], 0.16666666666666666`],
  Axes->True,
  AxesOrigin->{0, 0},
  Frame->True,
  FrameLabel->{
    FormBox["\"Nucleosome position\"", TraditionalForm], 
    FormBox["\"H3K9me3(%)\"", TraditionalForm]},
  GridLines->Automatic,
  ImageSize->{622.25390625, Automatic},
  LabelStyle->Directive[16],
  Method->{},
  PlotRange->{{0, 155}, {0, 100}},
  PlotRangeClipping->True,
  PlotRangePadding->{Automatic, Automatic}]], "Output",
 CellChangeTimes->{3.6113034513096027`*^9, 3.611305692251737*^9, 
  3.6113058084292297`*^9, 3.611403522537614*^9, 3.612525428583301*^9}]
}, Open  ]],

Cell[CellGroupData[{

Cell[BoxData[
 RowBox[{
  RowBox[{"Systm300freelevel", "[", 
   RowBox[{
   "10", ",", "0.00018", ",", "0.000475", ",", "0.0013", ",", "20", ",", 
    "0.5", ",", "11.3", ",", "2", ",", "0.25", ",", "1.5", ",", "0.05", ",", 
    "120"}], "]"}], "[", 
  RowBox[{"[", "1", "]"}], "]"}]], "Input",
 CellChangeTimes->{{3.611303669580201*^9, 3.611303672993054*^9}, 
   3.611305692251855*^9, 3.611305808429357*^9}],

Cell[BoxData["38.368861299885694`"], "Output",
 CellChangeTimes->{3.607691904478075*^9, 3.6113036832585783`*^9, 
  3.611305692252061*^9, 3.611305808429476*^9, 3.611403536765852*^9, 
  3.612525442574798*^9}]
}, Open  ]],

Cell[CellGroupData[{

Cell["Euchromatin wt 28 \[PlusMinus] 2 %", "Subtitle",
 CellChangeTimes->{{3.5711247545570507`*^9, 3.571124766268017*^9}, 
   3.571124856632184*^9, {3.599316343029378*^9, 3.599316343457716*^9}, 
   3.611305692252219*^9, 3.6113058084296627`*^9, {3.611310821816288*^9, 
   3.611310823576254*^9}},
 Background->GrayLevel[0.85]],

Cell[CellGroupData[{

Cell[BoxData[
 RowBox[{
  RowBox[{"Systm300nostimfreelevel", "[", 
   RowBox[{
   "0.00018", ",", "0.000475", ",", "0.0013", ",", "20", ",", "0.5", ",", 
    "11.3", ",", "2", ",", "0.25", ",", "1.5", ",", "0.05", ",", "120", ",", 
    "0.000255"}], "]"}], "[", 
  RowBox[{"[", "3", "]"}], "]"}]], "Input",
 CellChangeTimes->{{3.611305438270831*^9, 3.611305440619323*^9}, 
   3.611305692252363*^9, 3.6113058084298277`*^9}],

Cell[BoxData[
 GraphicsBox[{{}, GraphicsComplexBox[CompressedData["
1:eJxdmHtQVOcZxo9iUMG7mDFej4bRqATwrvXCoyhovMGyIAgsh72x7AJ7do2Y
STv1SKjRNij1EoV42Ukaq4la6NSmpkxyjGloamW8a6o2q7ao9ZJVQQMq1Ezy
vXNe9p/l4d3fnt2z3/e9z/OOsHpNjs6SJMV2kqQfnn98hBIyRn98uKVhBn76
B7o7oor3/Evobkjfk91vz3Wh+6B+QZ3JckvoKEyL7R6edlfogZDmf/HXGSGh
h6D30PjP3nwgtIxXyqYOTG4SeiTW95VbjjYLHY2Lnc7slh4LPQrhK3OX9v1e
6FdwYfEsqY30WITfutp4okXoGMy5cTdzXavQsZiY2WAb90ToeAz65MxYnfR4
XI08Nyr5qdATYNv5XeoXpCei7lempInPhJ6EtUPyze+Rngz5zo3NT0hPwbKy
V2+b24SeivgNfUbuIz0NSmXYt82kpyNv0era2e1C/wwvb3ppwFukZ+Dn/gmr
jpGeiZ6PzHE/PP+oZ2HYpl9vm056NgZ992LISzoB68b+75cfkAZWDTn95lmh
NeBk2+oXwzqJ+hzcT560Jk5obQ7ePqhfyaL6XCSVNWSUUX0uWnLWRe6neiKC
rU0vNVA9ESc3uHbdp/o8HLqjH+rfWdTnYUS/w/ZJQkvzUR/V+2wa1ecjbmOw
t5/qSQhbUDNmE9WTsCbx/fEfUz0Zw29UT/mK6slIkCxJQaovwPRxHxW3UH0B
Lg5N/UvfMFFfiNaZS8aPEVpbiHPnz15LoPprmLTUcz6d6q/h0epQlIfqizDO
dmjvGqovwqt1ji1bqL4Y1U2Z1/ZSfTF2mzOqj1B9CZqijh49TvUlMO2qslyh
+lKMbi8vvUf1pWg8eqZXO9WXoV//9TG9u4j6MtS6s88OE1pKwfA/HouIFRop
iG59fGYmvT4FpcebJi4SWk/Be4O12CziU9FyL6beSXwqbv3B0ul14lMxaO7i
oEZ8KiIudi6oIN6EjypdO6qIN6H16uzVHxJvwpBz0eG1xJvQa2BVch3xadh+
88mseuLTcPxS5e1TxKehrVwzXSY+DVL7N683Em9GU9ZWc4h4M7qGNj1sId6M
0Pvb08JeELwZy7pYS3sILaUj2r05d4DQSIfl/pGIYUJr6VjpzVwzivh07DRf
qYslPgN71+z7cgrxGfB3idwxm/gMjGlMnpZEfAbu/G3r3iXEL0fzukH/MRO/
HF/ebL6fTfxy9Bw47ZSV+OWImXqjrJD4TGj/buuqEp+JzG1qfinxmbibGF35
C+IzcWL391vLiM/CtHeOqeuJz8I/3zJFbyQ+C/U33TVbiM+COe8fA6qIX4Gp
Q0en7yZ+BRonx3s/IH4F9l+rsO8jfgU+/erq5IPEZ6Murv56LfHZOG06U/Jn
4rNhW7ftwqfEZ+PEG9uHfU58DubZc+cdIz4HNxOcC+uJz8Gse+NijxOfg9TC
lx82EJ8Lz526HaeJz0XtYPvw88Tn4rdjtLe/IT4Xua0rT10m3oJL83c/+5Z4
C6Z/ktXjOvEWxEY+e/Zf4i14N+bS6ZvE56F0WeJvbhOfh40Ra0ffIz4P5d7L
vw8Rn4f6EdU9HhKvoGfRk/RmoWUFB82zyx/T+ym4WLNre4vQioK1U1Irn9D7
K1ArKkqeCR1Q0COvfEI7XU+BxWG/LIX/pIMKrr+RVdRZaCkfW3e9cy1MaDkf
T3tFJ7wgNPLhXJRYFi60ko+JwyIPdBVay4d1f1VdN6ED+UguifhTd6H1fOSk
l26OoOvno/zww+WRdH0rUle826UHXd+KIxu8O0jDigfdNvbvSde34kO5bRVp
zQp34OvPSQesWHv1cYi0bsWjv1d070XXt6LZqCUbf71sg8v4frDx6yk2/nk0
G/+8ARv/PrqNf9+gDRbj/ZDs/H7JdtiN9xN2TDbeb8XOfw/Nzn+vgJ3/nrqd
/95BO18PkoOvF9nB1xMcfL0pDlwwrkfNwddrwIHexvWsO/h6Dzr4fpCcfL/I
zg77ycn3m+Lk+1Fz8v0acPL9rDv5fg86scV4HkgF/LyQCzqcJwX8vFEK+Hmk
FfDzKlCA+cbzTC/g512wgJ+Hkgtnjeel7MJn7Dx18fNWcfHzWHPx8zrg4ue5
7uLnfdDF+4FUyPuFXIiprJ8U4rix3yiFvB9phbxfBQp5P9MLeb8LFvJ+KLlx
zNgvZXeHfurGbWO/VdwYbezHmpv364AbvzP2c92NamO/D7q5H5A83C/Ing5+
woMUo99QPHhg9COah/uVgIf7Gd3D/U7Qw/2QVMT9klyEauanirjfUoow2OjH
tCI8Nfq1QBEOGP2cXoSuRr8XfM4b/aBUzP2iXIxHzE8WY6fRbyrF3I9qxdyv
Boq5n9WLud8NFnM/LJVwvyyXcD+NEu63lZIOfryE+/VACaqMfl4v4X4/+Fwb
84Dk5XlB9vI8AS/PG4oXLSyPeHleCXh5ntG9gDHvBL08D0kqz0t9VJ6nZJXn
rXgVXxvzGFSMNOa1FBUHjHlOUdFgzHuqiissD6o8L1aqPE8GVGww5s0aledR
XeV59aTK82xQ5Xk3pHbIwz4MMeblPj6ep2Ufz9vxPowy5nH4eF5P8cFizPOK
D3HGvK/6kGKcB2g+Pi+o9EEzzhMCPj5vqPHxeYTuwzXjvOKkj88zgj4+7wj5
OsxD/Hxe0sfP5ymyn89b4v18HgM/n9ek+Pk8R/HzeY/q5/Mgzc/nRZV+Pk8K
+Pm8qcbP51G6H3xeFUqQjI/ndfHn/wEsm9Jq
    "], {{{}, 
      {RGBColor[0, 0, 1], EdgeForm[None], 
       GraphicsGroupBox[PolygonBox[CompressedData["
1:eJwl1FV4EAQUBeANBoyGAaMZIzZqo0tKQrpDQEJaukQJAUUalVI6lEYJaSlF
ukO6uwTplP759vB/5z6e83LDW3Wr2zVWQEBAINGBMRkVGHPnITe5yEkOIokg
O9nIShbCyUwYmchIBtKTjrSkITWhpCIlKQghOclIShISk4iEJCA+wcQjLnEI
Ijax3vcOjBnxVrzhNa94yQv+5znPeMoTHvOIhzzgPve4yx3+4za3+Jeb3OA6
17jKFS5ziYtc4DznOMsZTnOKk5zgOMc4yhEO8w+HOMgB9rOPvexhN7vYyQ62
s42tbGEzf7OJv/iTjWxgPetYyx+sYTWrWMkKlrOM31nKEhaziN/4lYUsYD7z
mMscZjOLX/iZmcxgOtOYyhQmM4mJTOAnfmQ84xjLGEbzA9/zHaMYyQiGM4yh
DGEw3zKIb/iagQygP1/Rj770oTdf8gW9+Jye9KA73ehKFzrTiY50oD2f0Y62
tKE1rWhJCz6lOc1oShM+oTGNaMjHNKA+9ahLHWpTi5rUoDrVqEoVKlOJinxE
BcpTjrJ8SBlKU4qSlOADilOMohShMIUoSAHyk4+8RBNFHnKTi5zkIJIIspON
rGQhnMyEkYmMZCA96UhLGlITSipSkoIQkpOMpCQhMYlISALiE0w84hKHIGLz
/n+9Ayc/hc0=
         "]]]}, {}, {}}, {{}, {}, 
      {RGBColor[0, 0, 1], LineBox[CompressedData["
1:eJwl1FO4EAYYBuBzsm2dTrZdW7WsZbtVy3bLtWxr2bat5WVjyzZXrfc8u3i/
//a7+f7gJu2rtAsMCAjIJEJuKEIThrCEIzwRiEgkIhOFqEQjOjGISSxiE4e4
xCM+CUhIIhKThKQkI4jkBJOClKQiNWlISzrSk4GMIX3JTBayko3s5CAnuchN
HvKSj/wUoCCF+IEfKUwRivITxShOCUpSitKUoSzlKE8FfqYilahMFapSjerU
oCa1qE0d6lKP+jSgIY1oTBN+oSnNaM6vtKAlrWhNG9rSjvZ0oCOd6EwXutKN
7vSgJ73ozW/0oS/96M8ABjKIwQzhd4YyjOGMYCSjGM0YxjKO8UxgIpOYzBSm
Mo3pzGAms5jNH8xhLvOYzwIWsojFLGEpy1jOClayitWsYS3rWM8GNrKJzWxh
K9vYzg52sovd7GEv+9jPAQ5yiMMc4U+OcozjnOAkpzjNX5zhLOc4zwUuconL
XOEq17jODW5yi9v8zT/c4S73uM8DHvKIxzzhKc94zgte8orXvOEt73jPBz7y
ic/8yxe+8o3/CBl/IKEITRjCEo7wRCAikYhMFKISjejEICaxiE0c4hKP+CQg
IYlITBKSkowgkhNMClKSitSkIS3pSE8GMgb+/6++Az6VhWw=
        "]]}}}], {}},
  AspectRatio->NCache[
    Rational[1, 6], 0.16666666666666666`],
  Axes->True,
  AxesOrigin->{0, 0},
  Frame->True,
  FrameLabel->{
    FormBox["\"Nucleosome position\"", TraditionalForm], 
    FormBox["\"H3K9me3(%)\"", TraditionalForm]},
  GridLines->Automatic,
  ImageSize->{622.96484375, Automatic},
  LabelStyle->Directive[16],
  Method->{},
  PlotRange->{{0, 155}, {0, 100}},
  PlotRangeClipping->True,
  PlotRangePadding->{Automatic, Automatic}]], "Output",
 CellChangeTimes->{3.61130535165516*^9, 3.61130546840974*^9, 
  3.61130569225252*^9, 3.611305808429949*^9, 3.6114035562877893`*^9}]
}, Open  ]],

Cell[CellGroupData[{

Cell[BoxData[
 RowBox[{
  RowBox[{"Systm300nostimfreelevel", "[", 
   RowBox[{
   "0.00018", ",", "0.000475", ",", "0.0013", ",", "20", ",", "0.5", ",", 
    "11.3", ",", "2", ",", "0.25", ",", "1.5", ",", "0.05", ",", "120", ",", 
    "0.000255"}], "]"}], "[", 
  RowBox[{"[", "1", "]"}], "]"}]], "Input",
 CellChangeTimes->{{3.611305452115514*^9, 3.611305452259534*^9}, 
   3.611305692252644*^9, 3.6113058084300756`*^9, {3.611307007017713*^9, 
   3.611307013636098*^9}, {3.611310836485111*^9, 3.6113108386742897`*^9}}],

Cell[BoxData["28.0077140271639`"], "Output",
 CellChangeTimes->{3.6113054817493753`*^9, 3.611305692252853*^9, 
  3.611305808430195*^9, 3.611307027497178*^9, 3.611310852930932*^9, 
  3.611403573548016*^9}]
}, Open  ]],

Cell[" ", "Text",
 Editable->False,
 Selectable->False,
 CellFrame->{{0, 0}, {0, 3}},
 ShowCellBracket->False,
 CellMargins->{{0, 0}, {1, 1}},
 CellElementSpacings->{"CellMinHeight"->1},
 CellFrameMargins->0,
 CellFrameColor->RGBColor[0, 0, 1],
 CellSize->{Inherited, 5}],

Cell[" ", "Text",
 Editable->False,
 Selectable->False,
 CellFrame->{{0, 0}, {0, 2}},
 ShowCellBracket->False,
 CellMargins->{{0, 0}, {1, 1}},
 CellElementSpacings->{"CellMinHeight"->1},
 CellFrameMargins->0,
 CellFrameColor->RGBColor[0, 0, 1],
 CellSize->{Inherited, 4}],

Cell[BoxData[{
 RowBox[{
  RowBox[{"PCHSuvboundTableAll", "=", 
   RowBox[{"Table", "[", 
    RowBox[{
     RowBox[{"Prepend", "[", 
      RowBox[{
       RowBox[{
        RowBox[{"Systm300freelevel", "[", 
         RowBox[{
         "10", ",", "0.00018", ",", "0.000475", ",", "0.0013", ",", "20", ",",
           "0.5", ",", "11.3", ",", "2", ",", "0.25", ",", "hp1", ",", "0.05",
           ",", "120"}], "]"}], "[", 
        RowBox[{"[", 
         RowBox[{"1", ";;", "7"}], "]"}], "]"}], ",", "hp1"}], "]"}], ",", 
     StyleBox[
      RowBox[{"{", 
       RowBox[{"hp1", ",", 
        RowBox[{"{", 
         RowBox[{
         "0.1", ",", "0.2", ",", "0.3", ",", "0.4", ",", "0.5", ",", "0.6", 
          ",", "0.7", ",", "0.8", ",", "0.9", ",", "1.0", ",", "1.1", ",", 
          "1.2", ",", "1.3", ",", "1.4", ",", "1.5", ",", "1.6", ",", "1.7", 
          ",", "1.8", ",", "1.9", ",", "2.0"}], "}"}]}], "}"}], "Input"]}], 
    "]"}]}], ";"}], "\[IndentingNewLine]", 
 RowBox[{
  RowBox[{"EuchSuvboundTableAll", "=", 
   RowBox[{"Table", "[", 
    RowBox[{
     RowBox[{"Prepend", "[", 
      RowBox[{
       RowBox[{
        RowBox[{"Systm300nostimfreelevel", "[", 
         RowBox[{
         "0.00018", ",", "0.000475", ",", "0.0013", ",", "20", ",", "0.5", 
          ",", "11.3", ",", "2", ",", "0.25", ",", "hp1", ",", "0.05", ",", 
          "120", ",", "0.000255"}], "]"}], "[", 
        RowBox[{"[", 
         RowBox[{"1", ";;", "2"}], "]"}], "]"}], ",", "hp1"}], "]"}], ",", 
     StyleBox[
      RowBox[{"{", 
       RowBox[{"hp1", ",", 
        RowBox[{"{", 
         RowBox[{
         "0.1", ",", "0.2", ",", "0.3", ",", "0.4", ",", "0.5", ",", "0.6", 
          ",", "0.7", ",", "0.8", ",", "0.9", ",", "1.0", ",", "1.1", ",", 
          "1.2", ",", "1.3", ",", "1.4", ",", "1.5", ",", "1.6", ",", "1.7", 
          ",", "1.8", ",", "1.9", ",", "2.0"}], "}"}]}], "}"}], "Input"]}], 
    "]"}]}], ";"}], "\[IndentingNewLine]", 
 RowBox[{
  RowBox[{"DataPCH", "=", "PCHSuvboundTableAll"}], 
  ";"}], "\[IndentingNewLine]", 
 RowBox[{
  RowBox[{"DataEuch", "=", " ", "EuchSuvboundTableAll"}], ";"}]}], "Input",
 CellChangeTimes->{{3.6076919860594378`*^9, 3.607691990313456*^9}, {
   3.6076920911880074`*^9, 3.6076921546927567`*^9}, {3.611306287767791*^9, 
   3.6113062897795553`*^9}, {3.611306366379966*^9, 3.6113064426712513`*^9}, {
   3.611306475695361*^9, 3.611306505700015*^9}, {3.611306843172401*^9, 
   3.611306843771018*^9}, {3.611307048830119*^9, 3.611307058902718*^9}, {
   3.6113075353337727`*^9, 3.611307537759287*^9}, {3.611308392380493*^9, 
   3.61130839302194*^9}, 3.6113084564633512`*^9, {3.611308598133719*^9, 
   3.6113086069906054`*^9}, {3.611403775955329*^9, 3.6114037928767557`*^9}, 
   3.6114038355621243`*^9}],

Cell[BoxData[
 RowBox[{
  RowBox[{"(*", 
   RowBox[{
   "Following", " ", "output", " ", "table", " ", "of", " ", 
    "PCHSuvboundTableAll", " ", "becomes", " ", "DataPCH", " ", "and", " ", 
    "EuchSuvboundTableAll", " ", "becomes", " ", "DataEuch"}], "*)"}], 
  "\[IndentingNewLine]", 
  RowBox[{"(*", 
   RowBox[{
    RowBox[{"DataPCH", "=", 
     RowBox[{"{", 
      RowBox[{
       RowBox[{"{", 
        RowBox[{
        "0.1`", ",", "25.953102522162403`", ",", "0.011589360236306145`", ",",
          "0.3757912440618979`", ",", "0.009890035376469954`", ",", 
         "0.00023133922990407175`", ",", "0.3167913511369738`", ",", 
         "0.048878518318550085`"}], "}"}], ",", 
       RowBox[{"{", 
        RowBox[{
        "0.2`", ",", "27.179888777963907`", ",", "0.012385968396577357`", ",",
          "0.41644648214420077`", ",", "0.010334839101830466`", ",", 
         "0.00048223996451374944`", ",", "0.3098840603251134`", ",", 
         "0.09574534275274321`"}], "}"}], ",", 
       RowBox[{"{", 
        RowBox[{
        "0.3`", ",", "28.334085318790276`", ",", "0.01316883405208718`", ",", 
         "0.45547694219014867`", ",", "0.010750277710915798`", ",", 
         "0.0007505040279069975`", ",", "0.3032555494076994`", ",", 
         "0.1407206110436266`"}], "}"}], ",", 
       RowBox[{"{", 
        RowBox[{
        "0.4`", ",", "29.422537686130088`", ",", "0.01393896472049264`", ",", 
         "0.4929779638687626`", ",", "0.011139146778948126`", ",", 
         "0.001034215743615442`", ",", "0.2968894903387284`", ",", 
         "0.18391511100747046`"}], "}"}], ",", 
       RowBox[{"{", 
        RowBox[{
        "0.5`", ",", "30.45124737868415`", ",", "0.01469724647651201`", ",", 
         "0.5290375689992889`", ",", "0.011503896938060554`", ",", 
         "0.0013316983180932619`", ",", "0.2907708016815438`", ",", 
         "0.22543117206159127`"}], "}"}], ",", 
       RowBox[{"{", 
        RowBox[{
        "0.6`", ",", "31.425498488801125`", ",", "0.015444462250677166`", ",",
          "0.5637371523333741`", ",", "0.011846685623914336`", ",", 
         "0.0016414780750103766`", ",", "0.28488553196461663`", ",", 
         "0.26536345666983274`"}], "}"}], ",", 
       RowBox[{"{", 
        RowBox[{
        "0.7`", ",", "32.34996214635476`", ",", "0.01618130689913112`", ",", 
         "0.5971520951565368`", ",", "0.012169419755938181`", ",", 
         "0.0019622549359696526`", ",", "0.27922075589111417`", ",", 
         "0.30379966457351465`"}], "}"}], ",", 
       RowBox[{"{", 
        RowBox[{
        "0.8`", ",", "33.22878318882486`", ",", "0.016908399691791365`", ",", 
         "0.6293523116613295`", ",", "0.012473791155995322`", ",", 
         "0.002292877908169138`", ",", "0.2737644817796329`", ",", 
         "0.3408211608175322`"}], "}"}], ",", 
       RowBox[{"{", 
        RowBox[{
        "0.9`", ",", "34.06565249657091`", ",", "0.01762629472173866`", ",", 
         "0.6604027365881499`", ",", "0.012761306110188777`", ",", 
         "0.002632324613462989`", ",", "0.26850556884342247`", ",", 
         "0.3765035370210756`"}], "}"}], ",", 
       RowBox[{"{", 
        RowBox[{
        "1.`", ",", "34.86386769078963`", ",", "0.018335489629576547`", ",", 
         "0.6903637614124836`", ",", "0.013033310175701699`", ",", 
         "0.0029796841007951515`", ",", "0.26343365310935096`", ",", 
         "0.41091711402663567`"}], "}"}], ",", 
       RowBox[{"{", 
        RowBox[{
        "1.1`", ",", "35.62638432561929`", ",", "0.019036432953368432`", ",", 
         "0.719291625335623`", ",", "0.013291009103400088`", ",", 
         "0.0033341423425416678`", ",", "0.25853908094192657`", ",", 
         "0.44412739294775455`"}], "}"}], ",", 
       RowBox[{"{", 
        RowBox[{
        "1.2`", ",", "36.35585927026249`", ",", "0.01972953035089196`", ",", 
         "0.7472387664746593`", ",", "0.013535486569016656`", ",", 
         "0.00369496993742898`", ",", "0.25381284927692305`", ",", 
         "0.47619546069129065`"}], "}"}], ",", 
       RowBox[{"{", 
        RowBox[{
        "1.3`", ",", "37.05468763922775`", ",", "0.02041514989151015`", ",", 
         "0.7742541379188304`", ",", "0.01376771926777108`", ",", 
         "0.004061511637481122`", ",", "0.24924655178765298`", ",", 
         "0.5071783552259251`"}], "}"}], ",", 
       RowBox[{"{", 
        RowBox[{
        "1.4`", ",", "37.725034364983344`", ",", "0.021093626576406416`", ",",
          "0.8003834927004871`", ",", "0.013988589819524038`", ",", 
         "0.004433177390537557`", ",", "0.24483233030808363`", ",", 
         "0.5371293951823419`"}], "}"}], ",", 
       RowBox[{"{", 
        RowBox[{
        "1.5`", ",", "38.368861299885694`", ",", "0.021765266215663288`", ",",
          "0.8256696412017033`", ",", "0.014198897846827329`", ",", 
         "0.004809434648185287`", ",", "0.24056283092355774`", ",", 
         "0.5660984777831329`"}], "}"}], ",", 
       RowBox[{"{", 
        RowBox[{
        "1.6`", ",", "38.98795057008457`", ",", "0.0224303487667471`", ",", 
         "0.8501526840668633`", ",", "0.014399369521171284`", ",", 
         "0.005189801735121179`", ",", "0.23643116421417282`", ",", 
         "0.594132348596398`"}], "}"}], ",", 
       RowBox[{"{", 
        RowBox[{
        "1.7`", ",", "39.58392477341306`", ",", "0.023089131219944516`", ",", 
         "0.8738702233052048`", ",", "0.014590665819337576`", ",", 
         "0.0055738421127472975`", ",", "0.23243086919978925`", ",", 
         "0.6212748461733306`"}], "}"}], ",", 
       RowBox[{"{", 
        RowBox[{
        "1.8`", ",", "40.15826450860942`", ",", "0.023741850101090645`", ",", 
         "0.8968575539350803`", ",", "0.01477338968900622`", ",", 
         "0.005961159399279596`", ",", "0.2285558805907684`", ",", 
         "0.6475671242560259`"}], "}"}], ",", 
       RowBox[{"{", 
        RowBox[{
        "1.9`", ",", "40.71232363895366`", ",", "0.024388723649699448`", ",", 
         "0.9191478382352865`", ",", "0.014948092288338129`", ",", 
         "0.006351393032399403`", ",", "0.22480049899619936`", ",", 
         "0.6730478539183495`"}], "}"}], ",", 
       RowBox[{"{", 
        RowBox[{
        "2.`", ",", "41.24734262519879`", ",", "0.025029953720722975`", ",", 
         "0.9407722644212553`", ",", "0.01511527843638786`", ",", 
         "0.006744214479710204`", ",", "0.22115936378267997`", ",", 
         "0.6977534077224772`"}], "}"}]}], "}"}]}], ";", 
    RowBox[{"DataEuch", "=", 
     RowBox[{"{", 
      RowBox[{
       RowBox[{"{", 
        RowBox[{
        "0.1`", ",", "26.501780299825526`", ",", "0.01183437234665264`"}], 
        "}"}], ",", 
       RowBox[{"{", 
        RowBox[{
        "0.2`", ",", "26.61099626605334`", ",", "0.01212672213066598`"}], 
        "}"}], ",", 
       RowBox[{"{", 
        RowBox[{
        "0.3`", ",", "26.719955788288836`", ",", "0.012418635000782337`"}], 
        "}"}], ",", 
       RowBox[{"{", 
        RowBox[{
        "0.4`", ",", "26.828659547588877`", ",", "0.012710111647107777`"}], 
        "}"}], ",", 
       RowBox[{"{", 
        RowBox[{
        "0.5`", ",", "26.93710822372019`", ",", "0.013001152760843054`"}], 
        "}"}], ",", 
       RowBox[{"{", 
        RowBox[{
        "0.6`", ",", "27.045302495154264`", ",", "0.013291759034257097`"}], 
        "}"}], ",", 
       RowBox[{"{", 
        RowBox[{
        "0.7`", ",", "27.15324303906252`", ",", "0.013581931160660594`"}], 
        "}"}], ",", 
       RowBox[{"{", 
        RowBox[{
        "0.8`", ",", "27.260930531311296`", ",", "0.013871669834379843`"}], 
        "}"}], ",", 
       RowBox[{"{", 
        RowBox[{
        "0.9`", ",", "27.36836564645715`", ",", "0.014160975750730756`"}], 
        "}"}], ",", 
       RowBox[{"{", 
        RowBox[{
        "1.`", ",", "27.475549057742434`", ",", "0.014449849605993253`"}], 
        "}"}], ",", 
       RowBox[{"{", 
        RowBox[{
        "1.1`", ",", "27.582481437090383`", ",", "0.01473829209738569`"}], 
        "}"}], ",", 
       RowBox[{"{", 
        RowBox[{
        "1.2`", ",", "27.689163455100854`", ",", "0.015026303923039603`"}], 
        "}"}], ",", 
       RowBox[{"{", 
        RowBox[{
        "1.3`", ",", "27.795595781046007`", ",", "0.015313885781974648`"}], 
        "}"}], ",", 
       RowBox[{"{", 
        RowBox[{
        "1.4`", ",", "27.901779082865772`", ",", "0.015601038374073799`"}], 
        "}"}], ",", 
       RowBox[{"{", 
        RowBox[{
        "1.5`", ",", "28.0077140271639`", ",", "0.01588776240005864`"}], 
        "}"}], ",", 
       RowBox[{"{", 
        RowBox[{
        "1.6`", ",", "28.113401279203764`", ",", "0.016174058561465067`"}], 
        "}"}], ",", 
       RowBox[{"{", 
        RowBox[{
        "1.7`", ",", "28.218841502904183`", ",", "0.01645992756061901`"}], 
        "}"}], ",", 
       RowBox[{"{", 
        RowBox[{
        "1.8`", ",", "28.324035360835783`", ",", "0.016745370100612444`"}], 
        "}"}], ",", 
       RowBox[{"{", 
        RowBox[{
        "1.9`", ",", "28.42898351421698`", ",", "0.017030386885279695`"}], 
        "}"}], ",", 
       RowBox[{"{", 
        RowBox[{
        "2.`", ",", "28.533686622910125`", ",", "0.017314978619173804`"}], 
        "}"}]}], "}"}]}], ";"}], "*)"}]}]], "Input",
 CellOpen->False,
 CellChangeTimes->{{3.607692887429102*^9, 3.607692904302668*^9}, 
   3.6113090956339417`*^9, {3.611309142801866*^9, 3.611309180282094*^9}, {
   3.6114036882981462`*^9, 3.611403704170504*^9}}]
}, Open  ]],

Cell[CellGroupData[{

Cell["\<\
Plot sm, shm, so, sho % from the total amount of nucleosomes together with \
the origins (300 particles) \
\>", "Subtitle",
 CellChangeTimes->{{3.60776219363146*^9, 3.60776225248873*^9}},
 Background->GrayLevel[0.85]],

Cell[BoxData[{
 RowBox[{
  RowBox[{"PCHm", "=", " ", 
   RowBox[{"Table", "[", 
    RowBox[{
     RowBox[{"{", 
      RowBox[{
       RowBox[{"DataPCH", "[", 
        RowBox[{"[", 
         RowBox[{"k", ",", "1"}], "]"}], "]"}], ",", 
       RowBox[{"DataPCH", "[", 
        RowBox[{"[", 
         RowBox[{"k", ",", "5"}], "]"}], "]"}]}], "}"}], ",", 
     RowBox[{"{", 
      RowBox[{"k", ",", "1", ",", 
       RowBox[{"First", "[", 
        RowBox[{"Dimensions", "[", "DataPCH", "]"}], "]"}]}], "}"}]}], 
    "]"}]}], ";"}], "\n", 
 RowBox[{
  RowBox[{"PCHhm", "=", " ", 
   RowBox[{"Table", "[", 
    RowBox[{
     RowBox[{"{", 
      RowBox[{
       RowBox[{"DataPCH", "[", 
        RowBox[{"[", 
         RowBox[{"k", ",", "1"}], "]"}], "]"}], ",", 
       RowBox[{"DataPCH", "[", 
        RowBox[{"[", 
         RowBox[{"k", ",", "6"}], "]"}], "]"}]}], "}"}], ",", 
     RowBox[{"{", 
      RowBox[{"k", ",", "1", ",", 
       RowBox[{"First", "[", 
        RowBox[{"Dimensions", "[", "DataPCH", "]"}], "]"}]}], " ", "}"}]}], 
    "]"}]}], ";"}], "\n", 
 RowBox[{
  RowBox[{"PCHo", "=", " ", 
   RowBox[{"Table", "[", 
    RowBox[{
     RowBox[{"{", 
      RowBox[{
       RowBox[{"DataPCH", "[", 
        RowBox[{"[", 
         RowBox[{"k", ",", "1"}], "]"}], "]"}], ",", 
       RowBox[{"DataPCH", "[", 
        RowBox[{"[", 
         RowBox[{"k", ",", "7"}], "]"}], "]"}]}], "}"}], ",", 
     RowBox[{"{", 
      RowBox[{"k", ",", "1", ",", 
       RowBox[{"First", "[", 
        RowBox[{"Dimensions", "[", "DataPCH", "]"}], "]"}]}], "}"}]}], 
    "]"}]}], ";"}], "\n", 
 RowBox[{
  RowBox[{"PCHho", "=", " ", 
   RowBox[{"Table", "[", 
    RowBox[{
     RowBox[{"{", 
      RowBox[{
       RowBox[{"DataPCH", "[", 
        RowBox[{"[", 
         RowBox[{"k", ",", "1"}], "]"}], "]"}], ",", 
       RowBox[{"DataPCH", "[", 
        RowBox[{"[", 
         RowBox[{"k", ",", "8"}], "]"}], "]"}]}], "}"}], ",", 
     RowBox[{"{", 
      RowBox[{"k", ",", "1", ",", 
       RowBox[{"First", "[", 
        RowBox[{"Dimensions", "[", "DataPCH", "]"}], "]"}]}], "}"}]}], 
    "]"}]}], ";"}], "\n", 
 RowBox[{
  RowBox[{"PCHbound", "=", " ", 
   RowBox[{"Table", "[", 
    RowBox[{
     RowBox[{"{", 
      RowBox[{
       RowBox[{"DataPCH", "[", 
        RowBox[{"[", 
         RowBox[{"k", ",", "1"}], "]"}], "]"}], ",", 
       RowBox[{"(", 
        RowBox[{
         RowBox[{"DataPCH", "[", 
          RowBox[{"[", 
           RowBox[{"k", ",", "5"}], "]"}], "]"}], "+", 
         RowBox[{"DataPCH", "[", 
          RowBox[{"[", 
           RowBox[{"k", ",", "6"}], "]"}], "]"}], "+", 
         RowBox[{"DataPCH", "[", 
          RowBox[{"[", 
           RowBox[{"k", ",", "7"}], "]"}], "]"}], "+", 
         RowBox[{"DataPCH", "[", 
          RowBox[{"[", 
           RowBox[{"k", ",", "8"}], "]"}], "]"}]}], ")"}]}], "}"}], ",", 
     RowBox[{"{", 
      RowBox[{"k", ",", "1", ",", 
       RowBox[{"First", "[", 
        RowBox[{"Dimensions", "[", "DataPCH", "]"}], "]"}]}], "}"}]}], 
    "]"}]}], ";"}], "\[IndentingNewLine]", 
 RowBox[{
  RowBox[{"PCHMethyl", "=", 
   RowBox[{"Table", "[", 
    RowBox[{
     RowBox[{"{", 
      RowBox[{
       RowBox[{"DataPCH", "[", 
        RowBox[{"[", 
         RowBox[{"k", ",", "1"}], "]"}], "]"}], ",", 
       RowBox[{"DataPCH", "[", 
        RowBox[{"[", 
         RowBox[{"k", ",", "2"}], "]"}], "]"}]}], "}"}], ",", 
     RowBox[{"{", 
      RowBox[{"k", ",", "1", ",", 
       RowBox[{"First", "[", 
        RowBox[{"Dimensions", "[", "DataPCH", "]"}], "]"}]}], "}"}]}], 
    "]"}]}], ";"}], "\[IndentingNewLine]", 
 RowBox[{
  RowBox[{"EuchMethyl", "=", 
   RowBox[{"Table", "[", 
    RowBox[{
     RowBox[{"{", 
      RowBox[{
       RowBox[{"DataEuch", "[", 
        RowBox[{"[", 
         RowBox[{"k", ",", "1"}], "]"}], "]"}], ",", 
       RowBox[{"DataEuch", "[", 
        RowBox[{"[", 
         RowBox[{"k", ",", "2"}], "]"}], "]"}]}], "}"}], ",", 
     RowBox[{"{", 
      RowBox[{"k", ",", "1", ",", 
       RowBox[{"First", "[", 
        RowBox[{"Dimensions", "[", "DataEuch", "]"}], "]"}]}], "}"}]}], 
    "]"}]}], ";"}], "\[IndentingNewLine]", 
 RowBox[{
  RowBox[{"Euchbound", "=", 
   RowBox[{"Table", "[", 
    RowBox[{
     RowBox[{"{", 
      RowBox[{
       RowBox[{"DataEuch", "[", 
        RowBox[{"[", 
         RowBox[{"k", ",", "1"}], "]"}], "]"}], ",", 
       RowBox[{"DataEuch", "[", 
        RowBox[{"[", 
         RowBox[{"k", ",", "3"}], "]"}], "]"}]}], "}"}], ",", 
     RowBox[{"{", 
      RowBox[{"k", ",", "1", ",", 
       RowBox[{"First", "[", 
        RowBox[{"Dimensions", "[", "DataEuch", "]"}], "]"}]}], "}"}]}], 
    "]"}]}], ";"}], "\[IndentingNewLine]"}], "Input",
 CellChangeTimes->{{3.607762278955895*^9, 3.607762308732798*^9}, {
   3.6077624067418947`*^9, 3.607762412446063*^9}, {3.607762488104303*^9, 
   3.607762541354878*^9}, {3.6077625975694942`*^9, 3.607762598049232*^9}, 
   3.607762684880699*^9, 3.611306540236014*^9, {3.6113083176792173`*^9, 
   3.611308342051507*^9}, 3.611308379399975*^9, {3.611308461490436*^9, 
   3.611308495769843*^9}, {3.611309236765485*^9, 3.611309344704208*^9}}]
}, Open  ]]
}, Open  ]],

Cell[CellGroupData[{

Cell["Fig 8A", "Title",
 CellChangeTimes->{{3.6113007038966007`*^9, 3.611300712925271*^9}, {
   3.61130078794911*^9, 3.611300796283287*^9}, 3.611305692251075*^9, 
   3.6113058084287167`*^9, {3.611307811334421*^9, 3.6113078118281717`*^9}},
 Background->RGBColor[1, 0.9, 0.8]],

Cell[CellGroupData[{

Cell[BoxData[
 RowBox[{"ListLinePlot", "[", 
  RowBox[{
   RowBox[{"{", 
    RowBox[{"Psbound", ",", "Euchbound"}], "}"}], ",", 
   RowBox[{"PlotRange", "\[Rule]", " ", 
    RowBox[{"{", 
     RowBox[{
      RowBox[{"{", 
       RowBox[{"0.3", ",", "1.7"}], "}"}], ",", 
      RowBox[{"{", 
       RowBox[{
        RowBox[{"-", "0.1"}], ",", "0.95"}], "}"}]}], "}"}]}], ",", 
   RowBox[{"Frame", "\[Rule]", "True"}], ",", 
   RowBox[{"LabelStyle", "\[Rule]", 
    RowBox[{"Directive", "[", "16", "]"}]}], ",", 
   RowBox[{"PlotStyle", "\[Rule]", 
    RowBox[{"{", 
     RowBox[{
      RowBox[{"{", 
       RowBox[{"Red", ",", "Thick"}], "}"}], ",", 
      RowBox[{"{", 
       RowBox[{"Black", ",", "Thick"}], "}"}]}], "}"}]}], ",", 
   RowBox[{"GridLines", "\[Rule]", "None"}], ",", 
   RowBox[{"FrameLabel", "\[Rule]", " ", 
    RowBox[{"{", 
     RowBox[{"\"\<HP1 free (\[Mu]M)\>\"", ",", "\"\<Suv39h bound (%)\>\""}], 
     "}"}]}]}], "]"}]], "Input",
 CellChangeTimes->{{3.607763648804689*^9, 3.60776367875885*^9}, {
   3.607763714784252*^9, 3.6077637307334843`*^9}, {3.607763783556069*^9, 
   3.607763786275934*^9}, {3.60792989570401*^9, 3.607929896265677*^9}, {
   3.6079299305304956`*^9, 3.607929933408554*^9}, 3.607929967521533*^9, {
   3.607930100197822*^9, 3.607930103411284*^9}, 3.6079301415162354`*^9, 
   3.607930195256453*^9, {3.611307692292717*^9, 3.6113077904636717`*^9}, {
   3.611307834600883*^9, 3.6113078880905237`*^9}, 3.611309326912347*^9}],

Cell[BoxData[
 GraphicsBox[{{}, {{}, {}, 
    {RGBColor[1, 0, 0], Thickness[Large], LineBox[CompressedData["
1:eJxTTMoPSmViYGAQAWIQPWsmCOy0Pz33+vZvPDfsIfyT9sl/Q1X5l9+yNwaD
y/Y21ZsOdajdhcrftF94SLboc899ewYweGAvu0jN6MHbB1D1j+0Z/kjWK3E9
sk8Dg2f2Rm/fbr0n/Riq/6X9yVftpcuVn9ifPQMCb+zjdlS9ZlF6CjXvg31p
m/G+UvFnUPUf7b19H9/LZ3kONf+zvdMfTrfEl8+h+r/Y/3qrMnfDsRdQ+77Z
P2FZe33vnJdQ837Yq8Z67H2U/Qpq3k/7g/1X04pNXkPN+23PmXlw/b5vr6Hm
/bGf5P1qDt/mN1Dz/tk/ktbdtSLzLdQ8Bofarqn556Te2QMA7S+cnA==
      "]]}, 
    {GrayLevel[0], Thickness[Large], LineBox[CompressedData["
1:eJxTTMoPSmViYGAQAWIQPWsmCOy0d5k1ZeI8mw57CP+kfe651eJPr3bYG4PB
Zfsju5p/fsjrhMrftP83+5LfIfYuewYweGB/zT9CP3JBF1T9Y/sIyXubtlp0
26eBwTP7lFSzj9cvdEP1v7Q/12/DdCCjx/7sGRB4Y391xZW/uQy9UPM+2JdZ
v/79cHovVP1H+zvCpSIy+n1Q8z/b17Llx8sc64Pq/2K/bvvdL49i+qH2fbM/
mXz2Tf7nfqh5P+yPXF6x/qHLBKh5P+1XLXHa9K5/AtS83/YejK5c929NgJr3
x/6CypHDm1QnQs37Z+/Yd/1VZsFEqHkMDheezuxm2T3RHgBO65sW
      "]]}}, {}},
  AspectRatio->NCache[GoldenRatio^(-1), 0.6180339887498948],
  Axes->True,
  AxesOrigin->{0.4, 0},
  Frame->True,
  FrameLabel->{
    FormBox["\"HP1 free (\[Mu]M)\"", TraditionalForm], 
    FormBox["\"Suv39h bound (%)\"", TraditionalForm]},
  ImageSize->{292.296875, Automatic},
  LabelStyle->Directive[16],
  Method->{},
  PlotRange->{{0.3, 1.7}, {-0.1, 0.95}},
  PlotRangeClipping->True,
  PlotRangePadding->{Automatic, Automatic}]], "Output",
 CellChangeTimes->{
  3.607763679957396*^9, {3.607763767629263*^9, 3.6077637870613127`*^9}, 
   3.6079299357114763`*^9, 3.607929968652479*^9, 3.6079301040179853`*^9, 
   3.6079301421617393`*^9, 3.607930196058717*^9, {3.6113076564349833`*^9, 
   3.6113076617814627`*^9}, {3.611307720130392*^9, 3.61130779124704*^9}, 
   3.611307837093111*^9, 3.6113078895297832`*^9, 3.611309361147539*^9}]
}, Open  ]]
}, Open  ]],

Cell[CellGroupData[{

Cell["Fig 8B", "Title",
 CellChangeTimes->{{3.6113007038966007`*^9, 3.611300712925271*^9}, {
   3.61130078794911*^9, 3.611300796283287*^9}, 3.611305692251075*^9, 
   3.6113058084287167`*^9, {3.611307811334421*^9, 3.6113078118281717`*^9}, {
   3.611308088674267*^9, 3.6113080901621113`*^9}},
 Background->RGBColor[1, 0.9, 0.8]],

Cell[CellGroupData[{

Cell[BoxData[
 RowBox[{"ListLinePlot", "[", 
  RowBox[{
   RowBox[{"{", 
    RowBox[{"PCHMethyl", ",", "EuchMethyl"}], "}"}], ",", 
   RowBox[{"PlotRange", "\[Rule]", " ", 
    RowBox[{"{", 
     RowBox[{
      RowBox[{"{", 
       RowBox[{"0.3", ",", "1.7"}], "}"}], ",", 
      RowBox[{"{", 
       RowBox[{"25", ",", "42"}], "}"}]}], "}"}]}], ",", 
   RowBox[{"Frame", "\[Rule]", "True"}], ",", 
   RowBox[{"LabelStyle", "\[Rule]", 
    RowBox[{"Directive", "[", "16", "]"}]}], ",", 
   RowBox[{"PlotStyle", "\[Rule]", 
    RowBox[{"{", 
     RowBox[{
      RowBox[{"{", 
       RowBox[{"Red", ",", "Thick"}], "}"}], ",", 
      RowBox[{"{", 
       RowBox[{"Black", ",", "Thick"}], "}"}]}], "}"}]}], ",", 
   RowBox[{"GridLines", "\[Rule]", "None"}], ",", 
   RowBox[{"FrameLabel", "\[Rule]", " ", 
    RowBox[{"{", 
     RowBox[{"\"\<HP1 free (\[Mu]M)\>\"", ",", "\"\<H3K9me3 (%)\>\""}], 
     "}"}]}]}], "]"}]], "Input",
 CellChangeTimes->{{3.611309372785185*^9, 3.6113094062847548`*^9}}],

Cell[BoxData[
 GraphicsBox[{{}, {{}, {}, 
    {RGBColor[1, 0, 0], Thickness[Large], LineBox[CompressedData["
1:eJxTTMoPSmViYGAQAWIQPWsmCOy0N8p51Pbvs6UDhH/SfrfrIwNePWsHYzC4
bK/p3je3LdQGKn/TfqYje552jq0DAxg8sF91a++nlmI7qPrH9l+e8la8zbF3
SAODZ/aO2536T+s4QPW/tPf7UHPEY66Dw9kzIPDGXv4an286hyPUvA/2sxhz
zCfnOULVf7RvXTghRveCI9T8z/b7H7w+3aPrBNX/xd7lrxYjQ7sT1L5v9gZc
wm/P3nGCmvfDvujRzRtm+s5Q837af/Xk0yqtc4aa99teYCIbz75TzlDz/thr
+LxhchJxgZr3z37RnmPZutEuUPMYHKIFg9+smO/iAABIc4pE
      "]]}, 
    {GrayLevel[0], Thickness[Large], LineBox[CompressedData["
1:eJxTTMoPSmViYGAQAWIQPWsmCOy0l2ivXFPSYOUA4Z+0j1sb4pA1x8rBGAwu
25u5HGX13wGTv2k/KdOCQ/mKlQMDGDywv7tBNPjZe5j6x/aJsvs/zuC2dkgD
g2f2P2UmvrdSt4bqf2nf1fQo/IyTtcPZMyDwxv5OA4uZb5w11LwP9ruWOk3d
WwlT/9G+98qjBtmp1lDzP9uvcVRlyd0A0//Ffm6ui9aa0zD7vtlLKJT+u/UM
Zt4P+w3Jz7p/MtpAzftpb9Z48C67rA3UvN/2Cr81/7Na2EDN+2Pf2Wn7+3OQ
DdS8f/YnREXuXsy1gZrH4GCwbf/6+R02DgB6UYxv
      "]]}}, {}},
  AspectRatio->NCache[GoldenRatio^(-1), 0.6180339887498948],
  Axes->True,
  AxesOrigin->{0.4, 25.},
  Frame->True,
  FrameLabel->{
    FormBox["\"HP1 free (\[Mu]M)\"", TraditionalForm], 
    FormBox["\"H3K9me3 (%)\"", TraditionalForm]},
  ImageSize->{293.21484375, Automatic},
  LabelStyle->Directive[16],
  Method->{},
  PlotRange->{{0.3, 1.7}, {25, 42}},
  PlotRangeClipping->True,
  PlotRangePadding->{Automatic, Automatic}]], "Output",
 CellChangeTimes->{3.611309408313559*^9}]
}, Open  ]]
}, Open  ]],

Cell[CellGroupData[{

Cell["Fig 8C", "Title",
 CellChangeTimes->{{3.6113007038966007`*^9, 3.611300712925271*^9}, {
   3.61130078794911*^9, 3.611300796283287*^9}, 3.611305692251075*^9, 
   3.6113058084287167`*^9, {3.611307811334421*^9, 3.6113078118281717`*^9}, {
   3.611308088674267*^9, 3.6113080901621113`*^9}, {3.611309461068968*^9, 
   3.6113094617921047`*^9}},
 Background->RGBColor[1, 0.9, 0.8]],

Cell[CellGroupData[{

Cell[BoxData[{
 RowBox[{
  RowBox[{"PCHjmjMethyl", "=", 
   RowBox[{"Table", "[", 
    RowBox[{
     RowBox[{"{", 
      RowBox[{"jmj", ",", 
       RowBox[{
        RowBox[{"Systm300freelevel", "[", 
         RowBox[{
         "10", ",", "0.00018", ",", "0.000475", ",", "jmj", ",", "20", ",", 
          "0.5", ",", "11.3", ",", "2", ",", "0.25", ",", "1.5", ",", "0.05", 
          ",", "120"}], "]"}], "[", 
        RowBox[{"[", "1", "]"}], "]"}]}], "}"}], ",", 
     StyleBox[
      RowBox[{"{", 
       RowBox[{"jmj", ",", 
        RowBox[{"{", 
         RowBox[{
         "0.001", ",", "0.0013", ",", "0.0025", ",", "0.004", ",", "0.0052", 
          ",", "0.006", ",", "0.0065", ",", "0.007", ",", "0.008", ",", 
          "0.009", ",", "0.01", ",", "0.015", ",", "0.02", ",", "0.025", ",", 
          "0.03", ",", "0.035", ",", "0.04", ",", "0.045", ",", "0.05", ",", 
          "0.1"}], "}"}]}], "}"}], "Input"]}], "]"}]}], 
  ";"}], "\[IndentingNewLine]", 
 RowBox[{"ListLinePlot", "[", 
  RowBox[{"PCHjmjMethyl", ",", 
   RowBox[{"PlotRange", "\[Rule]", 
    RowBox[{"{", 
     RowBox[{
      RowBox[{"{", 
       RowBox[{"0", ",", "0.04"}], "}"}], ",", 
      RowBox[{"{", 
       RowBox[{"0", ",", "50"}], "}"}]}], "}"}]}], ",", 
   RowBox[{"Frame", "\[Rule]", "True"}], ",", 
   RowBox[{"LabelStyle", "\[Rule]", 
    RowBox[{"Directive", "[", "16", "]"}]}], ",", 
   RowBox[{"PlotStyle", "\[Rule]", 
    RowBox[{"{", 
     RowBox[{"Red", ",", "Thick"}], "}"}]}], ",", 
   RowBox[{"GridLines", "\[Rule]", "None"}], ",", 
   RowBox[{"FrameLabel", "\[Rule]", " ", 
    RowBox[{"{", 
     RowBox[{
     "\"\<Jmjd2 overexpression (a.u.)\>\"", ",", "\"\<H3K9me3 (a.u.)\>\""}], 
     "}"}]}]}], "]"}]}], "Input",
 CellChangeTimes->{{3.611403862665505*^9, 3.6114038641747217`*^9}, {
  3.6114039062388477`*^9, 3.611403906881977*^9}}],

Cell[BoxData[
 GraphicsBox[{{}, {{}, {}, 
    {RGBColor[1, 0, 0], Thickness[Large], LineBox[CompressedData["
1:eJxTTMoPSmViYGAQAWIQ/Wflx0u+SQH2x6euOWWV7OYw5Rtb/AyfUPuiRzdv
mOk7O1SLrHN/WJViv3Ch2z2lJAsHiPoC+5Uih6/67jOAqi+1N//i/eDAUS2H
X3VZe0omV9hrnuoNapir7mC55UTZvvlV9i0fWfQq/6k6VL5UM+RYU2P/53X9
8QNTVKDmNdjn8L/Jv2aj5GB93793el6TvVrL/Ac98QpQ+1vsmV1f8E/cKuuw
Q671deCOPvuVdZZzrnmLQOWn2B+NdbPzvsznMGsmGNjfsDMoO3qDA6p+nv21
ArbA2vMsDm8CQSIL7bmEeR78e8YI1b/E3mXzfD6lrP/2XNcXF9hyLbf3Dp6+
/8jv3/YQ81bab3llXJZo9RPK32lfOuvId4+cl/YAG5ucpQ==
      "]]}}, {}},
  AspectRatio->NCache[GoldenRatio^(-1), 0.6180339887498948],
  Axes->True,
  AxesOrigin->{0, 0},
  Frame->True,
  FrameLabel->{
    FormBox["\"Jmjd2 overexpression (a.u.)\"", TraditionalForm], 
    FormBox["\"H3K9me3 (a.u.)\"", TraditionalForm]},
  ImageSize->{319.66015625, Automatic},
  LabelStyle->Directive[16],
  Method->{},
  PlotRange->{{0, 0.04}, {0, 50}},
  PlotRangeClipping->True,
  PlotRangePadding->{Automatic, Automatic}]], "Output",
 CellChangeTimes->{{3.611310020726316*^9, 3.611310049003338*^9}}]
}, Open  ]]
}, Open  ]],

Cell[CellGroupData[{

Cell["Fig 8D", "Title",
 CellChangeTimes->{{3.6113007038966007`*^9, 3.611300712925271*^9}, {
   3.61130078794911*^9, 3.611300796283287*^9}, 3.611305692251075*^9, 
   3.6113058084287167`*^9, {3.611307811334421*^9, 3.6113078118281717`*^9}, {
   3.611308088674267*^9, 3.6113080901621113`*^9}, {3.611309461068968*^9, 
   3.6113094617921047`*^9}, {3.61131025004288*^9, 3.6113102506744337`*^9}},
 Background->RGBColor[1, 0.9, 0.8]],

Cell[BoxData[{
 RowBox[{
  RowBox[{"PCHoriMethylcons", "=", 
   RowBox[{"Table", "[", 
    RowBox[{
     RowBox[{"{", 
      RowBox[{
       RowBox[{"N", "[", 
        RowBox[{
         RowBox[{"(", 
          RowBox[{"234", "*", 
           RowBox[{"NoMethyl", "[", "g", "]"}]}], ")"}], "/", "300"}], "]"}], 
       ",", 
       RowBox[{
        RowBox[{"Systm300freelevel", "[", 
         RowBox[{
         "g", ",", "0.00018", ",", "0.000475", ",", "0.0013", ",", "20", ",", 
          "0.5", ",", "11.3", ",", "2", ",", "0.25", ",", "1.5", ",", "0.05", 
          ",", "120"}], "]"}], "[", 
        RowBox[{"[", "1", "]"}], "]"}]}], "}"}], ",", 
     StyleBox[
      RowBox[{"{", 
       RowBox[{"g", ",", 
        RowBox[{"{", 
         RowBox[{
         "1", ",", "2", ",", "3", ",", "4", ",", "5", ",", "6", ",", "7", ",",
           "8", ",", "9", ",", "10"}], "}"}]}], "}"}], "Input"]}], "]"}]}], 
  ";"}], "\[IndentingNewLine]", 
 RowBox[{
  RowBox[{"opp1", "=", 
   RowBox[{"ListPlot", "[", 
    RowBox[{"PCHoriMethylcons", ",", 
     RowBox[{"PlotStyle", "\[Rule]", 
      RowBox[{"{", "Black", "}"}]}], ",", 
     RowBox[{"Frame", "\[Rule]", " ", "True"}], ",", 
     RowBox[{"PlotRange", "\[Rule]", " ", 
      RowBox[{"{", 
       RowBox[{
        RowBox[{"{", 
         RowBox[{"0", ",", "40"}], "}"}], ",", 
        RowBox[{"{", 
         RowBox[{"12", ",", "45"}], "}"}]}], "}"}]}], ",", 
     RowBox[{"GridLines", "\[Rule]", "None"}], ",", 
     RowBox[{"LabelStyle", "\[Rule]", 
      RowBox[{"Directive", "[", "16", "]"}]}], ",", 
     RowBox[{"FrameLabel", "\[Rule]", " ", 
      RowBox[{"{", 
       RowBox[{"\"\<Origins (\[Mu]M)\>\"", ",", "\"\<H3K9me3 (%)\>\""}], 
       "}"}]}]}], "]"}]}], ";"}], "\[IndentingNewLine]", 
 RowBox[{"Fit", "[", 
  RowBox[{"PCHoriMethylcons", ",", 
   RowBox[{"{", 
    RowBox[{"1", ",", "x", ",", 
     RowBox[{"x", "^", "2"}]}], "}"}], ",", "x"}], "]"}]}], "Input",
 CellChangeTimes->{{3.599402379154995*^9, 3.599402440301265*^9}, 
   3.611403876186635*^9, {3.6114039252865477`*^9, 3.611403938630848*^9}}],

Cell[BoxData[
 RowBox[{
  RowBox[{"opl1", "=", 
   RowBox[{"Plot", "[", 
    RowBox[{
     RowBox[{"13.995178076490433`", "\[VeryThinSpace]", "+", 
      RowBox[{"1.003025673720847`", " ", "x"}], "-", 
      RowBox[{"0.006111124445605088`", " ", 
       SuperscriptBox["x", "2"]}]}], ",", 
     RowBox[{"{", 
      RowBox[{"x", ",", "0", ",", "40"}], "}"}], ",", 
     RowBox[{"PlotStyle", "\[Rule]", " ", 
      RowBox[{"{", 
       RowBox[{"Red", ",", "Thick"}], "}"}]}], ",", 
     RowBox[{"Frame", "\[Rule]", " ", "True"}], ",", 
     RowBox[{"PlotRange", "\[Rule]", " ", 
      RowBox[{"{", 
       RowBox[{
        RowBox[{"{", 
         RowBox[{"0", ",", "40"}], "}"}], ",", 
        RowBox[{"{", 
         RowBox[{"12", ",", "45"}], "}"}]}], "}"}]}], ",", 
     RowBox[{"GridLines", "\[Rule]", "None"}], ",", 
     RowBox[{"LabelStyle", "\[Rule]", 
      RowBox[{"Directive", "[", "16", "]"}]}], ",", 
     RowBox[{"FrameLabel", "\[Rule]", " ", 
      RowBox[{"{", 
       RowBox[{"\"\<Origins (\[Mu]M)\>\"", ",", "\"\<H3K9me3 (%)\>\""}], 
       "}"}]}]}], "]"}]}], ";"}]], "Input",
 CellChangeTimes->{
  3.599733865834263*^9, {3.599734148063105*^9, 3.599734148486355*^9}, {
   3.6113104965660543`*^9, 3.611310522283609*^9}, {3.611310578916121*^9, 
   3.61131059925524*^9}, 3.6113106367756023`*^9, {3.611311948367632*^9, 
   3.611311958627308*^9}}],

Cell[CellGroupData[{

Cell[BoxData[
 RowBox[{"Show", "[", 
  RowBox[{"opl1", ",", "opp1"}], "]"}]], "Input",
 CellChangeTimes->{
  3.599733884794065*^9, {3.599733945404561*^9, 3.599733994214591*^9}, {
   3.611310536200989*^9, 3.6113105406502657`*^9}}],

Cell[BoxData[
 GraphicsBox[{{{}, {}, 
    {RGBColor[1, 0, 0], Thickness[Large], LineBox[CompressedData["
1:eJwVkn0w1HkAxr2kF23F5YxesITNWi+rKJbdZ/drf7RExaaYXmzeSimkMcjJ
S7iQynlNBr2MIb1xkxO5oghbXuquKGW5vcRdpcVKOffHM888/3yemWceI8nR
HUFqKioqW+f1v5ckSBayA6u4x16d003/ZoGWXrqHLz2Dd06v/GmfOgtzj5qS
6fRCXmGUUmSkyUJJc5ahBr2SF5B4Mr1el4XDztFHpgzreW1fXhnIrVno/Rqa
+9GwnTfp9uGuvYSFRf1DjHHDl7y+SwHl1x6xUPakNOKD4XtensoV0bNsS9Tc
yOg/bDXDS/422XbS2RohvO7CsUh1SDLPZLcE2SB8xFxWW7MEdH/9i1NmbGga
pTAGN2vBK+dIR+AkG9laHcyy/SuxK3vRwsk6W0j6fe6rd+qirWvIZ2/yBkS0
pkiOMlbDdiSTLRVtxK1jNG+9LfpoHXxPe6Vmh7K4sFEbXzpk3W8e8tvskFQ6
u/3LmBF6bBOLkxLsodL7Fvdi14GWLHMRWm+C2fHgGB+mKZa27yr5MLYJw4r8
nUsbzbAzJWBosHgzRCOHTp6PWI+uhPwVYl8HeA7nWBgYMLEvq9fbbJkjRh9K
EtuuW8A/JmddY60jrLRf6JN9luj2r1buDuVAk6cIGJiwwluqbLtymRNcx/2m
jMU2GLn84gTnvhP+fBCo6sdi457Zc83FYc6oS2/ZS1ew0Rfh4ea1hItgjei3
Uqkt7sqrhxtvc3EgMq6OVrQB8c0nQoY9ebAOsZB6BGyE58fRnhV/8fD0B9bS
aAc7HDL9WV9BgIaapGKWuj0W+w+1xGQDcarMbZ2v7RGzekeE8RtAcyDWLbx2
E37550A1x4KPkatGuaXxm+G6w92FEclH7vpVC+rFDtiinyn+2shHTlHw4wC6
I6J0RB7N6gL45e6R0uSOOLpbOcR2FWDa5YqytIkD1zTxuNdZAWQjgpgHaU7I
fzNnW9gtQLkze01XgDOiRPvz9ugRXE+N1g6x5CL7jtq7sN0EaeID7uoKLlor
m1udCwjsBsoq07p4ENeReM9+ggLz4utd7kDj37a1Mj0X/NScVeBeD9yN7rU6
7eeCrWvEV56Y8HHLK038stAF/PDH/toZfIRW+6iO97qgdK3EpFPBB43P3fJM
WwiTh9fyPP0FmIkLrD4vEiLH8gGzp0kANfdhueCUEMETC7rbmQR+fbOXTjcI
Ibn1mZ5xlmDGh/tO9lGIw0nes6JzBG5VcsXTT0JEe9f+QbtAsM+EO9XwWYh0
RXR2Th7BWMLn+xe+CFHjoPyaX0IQ+zzmoGBaCOXvcy+uVhEcWzy79uLcfH8P
LavlMUFT6oAGfzmFooojoafb5/l2zJvMFRQqjkuJWwdB4SJTVx0tCr/q5sx0
SAku6hhz5NoUBvxWhvY+J9B75sDJ/JECQ7aKDMkI5J2DxT1rKdjUxhpcHiFY
Xjmn1aBPwTG1XxkkJ/h+rTOywoCCB6Pk5vtRAs7y8NkoOoXIMLrBp08EVvFS
ho4JhXinU8rbEwTl4b5qs/M5ddlQ3/H5o71LzmqXmVIouFFxZnqaoFFX1eAO
g0J54oKQ32bm98vlVhWtp1C1PUgQP0vQvNHcNMmcQq3xI33ud4J/p5rPHGRS
aJowU87NEYy+1hjcZkHhPyFOKIc=
      "]]}}, {{}, {{}, 
     {GrayLevel[0], 
      PointBox[{{1.56, 15.558479796582436`}, {2.34, 16.313186628686775`}, {
       3.9, 17.80369620730537}, {5.46, 19.274785156569358`}, {7.02, 
       20.725159272453418`}, {8.58, 22.149039328105495`}, {10.14, 
       23.54590610766759}, {16.38, 28.816525283556835`}, {24.18, 
       34.64224645002683}, {29.64, 38.368861299885694`}}]}, {}}, {}}},
  AspectRatio->NCache[GoldenRatio^(-1), 0.6180339887498948],
  Axes->True,
  AxesOrigin->{0, 12.},
  Frame->True,
  FrameLabel->{
    FormBox["\"Origins (\[Mu]M)\"", TraditionalForm], 
    FormBox["\"H3K9me3 (%)\"", TraditionalForm]},
  ImageSize->{326.2421875, Automatic},
  LabelStyle->Directive[16],
  Method->{},
  PlotRange->{{0, 40}, {12, 45}},
  PlotRangeClipping->True,
  PlotRangePadding->{Automatic, Automatic}]], "Output",
 CellChangeTimes->{{3.599733876185833*^9, 3.599733885376618*^9}, {
   3.5997339479142857`*^9, 3.599733965562003*^9}, 3.599733998878524*^9, 
   3.5997341150074673`*^9, {3.599734152423175*^9, 3.599734206786178*^9}, {
   3.611310530320188*^9, 3.611310541993546*^9}, {3.611310585515033*^9, 
   3.611310605523192*^9}, 3.611310643830969*^9, 3.6113119639939833`*^9}]
}, Open  ]]
}, Open  ]],

Cell[CellGroupData[{

Cell["Fig 8F", "Title",
 CellChangeTimes->{{3.6113007038966007`*^9, 3.611300712925271*^9}, {
   3.61130078794911*^9, 3.611300796283287*^9}, 3.611305692251075*^9, 
   3.6113058084287167`*^9, {3.611307811334421*^9, 3.6113078118281717`*^9}, {
   3.611308088674267*^9, 3.6113080901621113`*^9}, {3.611309461068968*^9, 
   3.6113094617921047`*^9}, {3.61131025004288*^9, 3.6113102506744337`*^9}, {
   3.6113106947974377`*^9, 3.611310695747972*^9}, {3.612775665941163*^9, 
   3.6127756665787487`*^9}},
 Background->RGBColor[1, 0.9, 0.8]],

Cell[CellGroupData[{

Cell[BoxData[{
 RowBox[{
  RowBox[{"PCHH3K9vsSuvfree", "=", 
   RowBox[{"Table", "[", 
    RowBox[{
     RowBox[{"Prepend", "[", 
      RowBox[{
       RowBox[{
        RowBox[{"Systm300freelevel", "[", 
         RowBox[{
         "10", ",", "0.00018", ",", "0.000475", ",", "0.0013", ",", "20", ",",
           "0.5", ",", "11.3", ",", "2", ",", "0.25", ",", "1.5", ",", "suv", 
          ",", "120"}], "]"}], "[", 
        RowBox[{"[", 
         RowBox[{"1", ";;", "7"}], "]"}], "]"}], ",", "suv"}], "]"}], ",", 
     StyleBox[
      RowBox[{"{", 
       RowBox[{"suv", ",", 
        RowBox[{"{", 
         RowBox[{
         "0.00", ",", "0.01", ",", "0.02", ",", "0.03", ",", "0.04", ",", 
          "0.05", ",", "0.06", ",", "0.07", ",", "0.08", ",", "0.09", ",", 
          "0.1", ",", "0.125", ",", "0.15", ",", "0.175", ",", "0.2", ",", 
          "0.25", ",", "0.3", ",", "0.35", ",", "0.4", ",", "0.45", ",", 
          "0.5"}], "}"}]}], "}"}], "Input"]}], "]"}]}], 
  ";"}], "\[IndentingNewLine]", 
 RowBox[{
  RowBox[{"PCHmvsSuvfree", "=", " ", 
   RowBox[{"Table", "[", 
    RowBox[{
     RowBox[{"{", 
      RowBox[{
       RowBox[{"PCHH3K9vsSuvfree", "[", 
        RowBox[{"[", 
         RowBox[{"k", ",", "1"}], "]"}], "]"}], ",", 
       RowBox[{"PCHH3K9vsSuvfree", "[", 
        RowBox[{"[", 
         RowBox[{"k", ",", "2"}], "]"}], "]"}]}], "}"}], ",", 
     RowBox[{"{", 
      RowBox[{"k", ",", "1", ",", 
       RowBox[{"First", "[", 
        RowBox[{"Dimensions", "[", "PCHH3K9vsSuvfree", "]"}], "]"}]}], 
      "}"}]}], "]"}]}], ";"}], "\[IndentingNewLine]", 
 RowBox[{"ListLinePlot", "[", 
  RowBox[{"PCHmvsSuvfree", ",", 
   RowBox[{"PlotRange", "\[Rule]", 
    RowBox[{"{", 
     RowBox[{
      RowBox[{"{", 
       RowBox[{"0", ",", "0.25"}], "}"}], ",", 
      RowBox[{"{", 
       RowBox[{"0", ",", "100"}], "}"}]}], "}"}]}], ",", 
   RowBox[{"Frame", "\[Rule]", "True"}], ",", 
   RowBox[{"LabelStyle", "\[Rule]", 
    RowBox[{"Directive", "[", "16", "]"}]}], ",", 
   RowBox[{"PlotStyle", "\[Rule]", 
    RowBox[{"{", 
     RowBox[{"Red", ",", "Thick"}], "}"}]}], ",", 
   RowBox[{"GridLines", "\[Rule]", "None"}], ",", 
   RowBox[{"FrameLabel", "\[Rule]", " ", 
    RowBox[{"{", 
     RowBox[{"\"\<Suv39h (\[Mu]M)\>\"", ",", "\"\<H3K9me3 (%)\>\""}], 
     "}"}]}]}], "]"}]}], "Input",
 CellChangeTimes->{{3.6125251759886093`*^9, 3.612525255692737*^9}, {
   3.612525813862482*^9, 3.612525827817459*^9}, {3.612525911007313*^9, 
   3.612525953622302*^9}, {3.6125275404570827`*^9, 3.612527580626589*^9}, 
   3.612622498502302*^9, {3.612622565443829*^9, 3.612622567611104*^9}}],

Cell[BoxData[
 GraphicsBox[{{}, {{}, {}, 
    {RGBColor[1, 0, 0], Thickness[Large], LineBox[CompressedData["
1:eJxTTMoPSmViYGAQBWIQDQPBIX/Wrf2r6VAtss79YVWL/XGPVZkqj42h/Cn2
sXvzj99faumwQ671deCOefbLpmln9HXYQeWX2Ce8OxhqEevoMGsmCKy0L3p0
84aZvjNU/Tp73RWTxHKOuzi8CQSJbLT/X8xy8rO+G1T/FvtVVZKVGwvcHbiu
Ly6w5dpun+Nsd/VxvwfUvJ32BoGdk3smeTpAXHvA/sTinjjLrd4OxmBw2P7l
FYOLLtm+DmlgcMx+zxyWJU6X/KD6T9pHfimb/vGvP1T/Bfu5ze1mUq8DoPov
22tmtLD/mhMI1X/N/kvIx0gWjSCo/pv29ruPiT6YHuRw9gwI3LHPPvrp5bfP
QVDzHtjP+hLfaekY7AAAMICXOw==
      "]]}}, {}},
  AspectRatio->NCache[GoldenRatio^(-1), 0.6180339887498948],
  Axes->True,
  AxesOrigin->{0, 0},
  Frame->True,
  FrameLabel->{
    FormBox["\"Suv39h (\[Mu]M)\"", TraditionalForm], 
    FormBox["\"H3K9me3 (%)\"", TraditionalForm]},
  LabelStyle->Directive[16],
  Method->{},
  PlotRange->{{0, 0.25}, {0, 100}},
  PlotRangeClipping->True,
  PlotRangePadding->{Automatic, Automatic}]], "Output",
 CellChangeTimes->{{3.612525770617641*^9, 3.612525785320972*^9}, 
   3.612526178319035*^9, {3.6126225187037563`*^9, 3.612622539297874*^9}}]
}, Open  ]],

Cell[CellGroupData[{

Cell["", "Subtitle",
 Background->RGBColor[1, 0.9, 0.8]],

Cell["\<\
Contributed by: Anna Matveeva
(German Cancer Research Center, Division Theoretical Systems Biology)
\
\>", "Text",
 Editable->False,
 CellChangeTimes->{{3.6113143690707073`*^9, 3.6113144024384813`*^9}, {
   3.611314470016757*^9, 3.611314473972674*^9}, {3.611314516296939*^9, 
   3.611314530410665*^9}, 3.611314575832011*^9, {3.611314933569227*^9, 
   3.611314996940889*^9}, {3.611315071063591*^9, 3.611315080714596*^9}},
 Background->GrayLevel[1]]
}, Open  ]]
}, Open  ]]
},
WindowSize->{1246, 754},
WindowMargins->{{71, Automatic}, {Automatic, 0}},
ShowCellTags->True,
FrontEndVersion->"9.0 for Mac OS X x86 (32-bit, 64-bit Kernel) (November 20, \
2012)",
StyleDefinitions->"Default.nb"
]
(* End of Notebook Content *)

(* Internal cache information *)
(*CellTagsOutline
CellTagsIndex->{}
*)
(*CellTagsIndex
CellTagsIndex->{}
*)
(*NotebookFileOutline
Notebook[{
Cell[400, 13, 448, 10, 19, "Text",
 CellOpen->False],
Cell[CellGroupData[{
Cell[873, 27, 223, 5, 148, "Title"],
Cell[1099, 34, 128, 2, 108, "Title"],
Cell[CellGroupData[{
Cell[1252, 40, 2337, 69, 177, "Input"],
Cell[3592, 111, 3139, 59, 447, "Output"]
}, Open  ]],
Cell[6746, 173, 271, 9, 10, "Text"],
Cell[7020, 184, 271, 9, 10, "Text"],
Cell[7294, 195, 31580, 851, 2562, "Input"],
Cell[CellGroupData[{
Cell[38899, 1050, 2369, 62, 165, "Input"],
Cell[41271, 1114, 415, 10, 28, "Output"]
}, Open  ]],
Cell[CellGroupData[{
Cell[41723, 1129, 341, 5, 67, "Subtitle"],
Cell[42067, 1136, 6996, 163, 338, "Input"]
}, Open  ]],
Cell[CellGroupData[{
Cell[49100, 1304, 411, 8, 67, "Subtitle"],
Cell[49514, 1314, 2781, 77, 145, "Input"],
Cell[52298, 1393, 18605, 456, 641, "Input"],
Cell[70906, 1851, 7057, 164, 335, "Input"]
}, Open  ]],
Cell[CellGroupData[{
Cell[78000, 2020, 295, 4, 67, "Subtitle"],
Cell[78298, 2026, 431, 10, 28, "Input"],
Cell[CellGroupData[{
Cell[78754, 2040, 357, 8, 28, "Input"],
Cell[79114, 2050, 137, 2, 28, "Output"]
}, Open  ]],
Cell[79266, 2055, 271, 9, 10, "Text"],
Cell[79540, 2066, 271, 9, 10, "Text"]
}, Open  ]]
}, Open  ]],
Cell[CellGroupData[{
Cell[79860, 2081, 250, 4, 108, "Title"],
Cell[80113, 2087, 340, 5, 67, "Subtitle"],
Cell[CellGroupData[{
Cell[80478, 2096, 362, 8, 28, "Input"],
Cell[80843, 2106, 7412, 138, 160, "Output"]
}, Open  ]],
Cell[CellGroupData[{
Cell[88292, 2249, 408, 9, 28, "Input"],
Cell[88703, 2260, 206, 3, 28, "Output"]
}, Open  ]],
Cell[CellGroupData[{
Cell[88946, 2268, 324, 5, 67, "Subtitle"],
Cell[CellGroupData[{
Cell[89295, 2277, 422, 9, 28, "Input"],
Cell[89720, 2288, 5013, 93, 160, "Output"]
}, Open  ]],
Cell[CellGroupData[{
Cell[94770, 2386, 520, 10, 28, "Input"],
Cell[95293, 2398, 204, 3, 28, "Output"]
}, Open  ]],
Cell[95512, 2404, 271, 9, 10, "Text"],
Cell[95786, 2415, 271, 9, 8, "Text"],
Cell[96060, 2426, 2747, 62, 131, "Input"],
Cell[98810, 2490, 9430, 219, 19, "Input",
 CellOpen->False]
}, Open  ]],
Cell[CellGroupData[{
Cell[108277, 2714, 227, 5, 67, "Subtitle"],
Cell[108507, 2721, 5099, 153, 165, "Input"]
}, Open  ]]
}, Open  ]],
Cell[CellGroupData[{
Cell[113655, 2880, 274, 4, 108, "Title"],
Cell[CellGroupData[{
Cell[113954, 2888, 1463, 34, 46, "Input"],
Cell[115420, 2924, 1759, 36, 209, "Output"]
}, Open  ]]
}, Open  ]],
Cell[CellGroupData[{
Cell[117228, 2966, 326, 5, 108, "Title"],
Cell[CellGroupData[{
Cell[117579, 2975, 994, 27, 46, "Input"],
Cell[118576, 3004, 1388, 31, 212, "Output"]
}, Open  ]]
}, Open  ]],
Cell[CellGroupData[{
Cell[120013, 3041, 378, 6, 108, "Title"],
Cell[CellGroupData[{
Cell[120416, 3051, 1839, 47, 80, "Input"],
Cell[122258, 3100, 1057, 24, 228, "Output"]
}, Open  ]]
}, Open  ]],
Cell[CellGroupData[{
Cell[123364, 3130, 425, 6, 108, "Title"],
Cell[123792, 3138, 2064, 55, 97, "Input"],
Cell[125859, 3195, 1357, 33, 56, "Input"],
Cell[CellGroupData[{
Cell[127241, 3232, 229, 5, 28, "Input"],
Cell[127473, 3239, 2970, 55, 236, "Output"]
}, Open  ]]
}, Open  ]],
Cell[CellGroupData[{
Cell[130492, 3300, 529, 8, 108, "Title"],
Cell[CellGroupData[{
Cell[131046, 3312, 2605, 66, 97, "Input"],
Cell[133654, 3380, 1057, 24, 248, "Output"]
}, Open  ]],
Cell[CellGroupData[{
Cell[134748, 3409, 56, 1, 67, "Subtitle"],
Cell[134807, 3412, 457, 10, 68, "Text"]
}, Open  ]]
}, Open  ]]
}
]
*)
